# Supplementary material for: Reversible SAHH inhibitor protects against glomerulonephritis in lupus-prone mice by downregulating renal α-actinin-4 expression and stabilizing integrin-cytoskeleton linkage
Source: Arthritis Res Ther. 2019 Jan 29;21:40. doi: 10.1186/s13075-019-1820-3 (PMC6352376; doi:10.1186/s13075-019-1820-3)
Supplement: Supplementary file 2 — Supplementary Tables. (XLSX 101 kb) [file 13075_2019_1820_MOESM2_ESM.xlsx]

## Sheet: Table S1
Table S1. Identification summary of label-free quantitative proteomic analyses of 21 kidney tissue samples.
	MS	MS/MS	MS/MS Identified	MS/MS Identified [%]	Peptide Sequences Identified	Protein Group
N1	19920	94389	25066	19.87	12733	2132
N2	19188	96804	27145	21.11	13315	2222
N3	18569	98606	29643	22.9	14209	2369
N4	19296	96335	25539	20.01	13250	2231
N5	18528	98462	28455	22.02	14108	2344
N6	18252	99523	28730	22.04	14028	2312
N7	19183	96518	23266	18.14	11292	2034
V1	18204	99691	29405	22.74	14772	2555
V2	17759	100466	22691	16.94	12183	2317
V3	19882	94989	21923	17.37	11428	2095
V4	17618	101634	29823	22.54	15108	2615
V5	18994	97443	24924	19.22	13306	2388
V6	17549	102167	27611	20.32	14785	2562
V7	17705	101219	25458	18.81	13411	2380
D1	19367	96369	26204	20.78	13305	2289
D2	19897	94579	24931	19.92	12409	2159
D3	18997	97366	28110	22.16	13989	2379
D4	18901	97812	28012	21.92	13769	2337
D5	19291	96489	26508	20.94	13402	2303
D6	18593	98755	29800	23.1	14655	2412
D7	18194	99581	28800	21.8	13540	2282

## Sheet: Table S2
Table S2. List of 253 SCPs in this study.
Uniprot ID	Protein names	Gene names	Mol. weight [kDa]	Number of proteins	Peptides	Unique peptides	Sequence coverage [%]	Log2 LFQ Intensity																					P value (D/N)	Ratio (D/N)	P value (V/N)	Ratio (V/N)	P value (D/V)	Ratio (D/V)
								N1	N2	N3	N4	N5	N6	N7	V1	V2	V3	V4	V5	V6	V7	D1	D2	D3	D4	D5	D6	D7
P63260	Actin, cytoplasmic 2;Actin, cytoplasmic 2, N-terminally processed	Actg1	41.792	8	26	1	69.1	34.8303	34.841	34.6273	34.9065	34.6948	34.8903	34.9427	34.9106	35.4685	35.3193	35.0648	35.7029	35.7503	35.6746	34.6564	34.8227	34.5057	34.7015	34.8803	34.7327	34.6368	0.101364	0.924525	0.000729176	1.53815	0.000182537	0.601062
Q03265	ATP synthase subunit alpha, mitochondrial;ATP synthase subunit alpha	Atp5a1	59.752	3	44	44	69.1	34.5613	34.7005	34.7054	34.7813	34.684	34.5633	34.6696	34.2688	33.4132	34.3881	34.2766	33.4209	33.6918	33.6609	34.5958	34.5753	34.5237	34.6592	34.4268	34.6985	34.5597	0.0706893	0.94018	0.000392477	0.598507	0.00104786	1.57088
Q8VDD5	Myosin-9	Myh9	226.37	10	145	118	63.6	32.8716	33.0208	33.247	33.1702	33.0971	33.2225	33.3077	34.0081	34.9262	33.8358	34.0313	34.9967	35.0768	35.1106	33.1991	33.1997	33.2763	33.0832	33.4233	33.1398	33.1221	0.330457	1.04958	3.5968e-05	2.87336	5.15302e-05	0.36528
A2ARV4	Low-density lipoprotein receptor-related protein 2	Lrp2	519.2	3	114	114	28	33.21	33.2535	33.1607	33.3029	33.1943	33.2672	33.1762	32.4813	30.9829	32.7871	32.5477	31.2089	31.1858	30.9588	33.2654	33.1867	33.3029	33.1384	33.4543	33.263	33.2632	0.318807	1.03264	0.000457575	0.410256	0.000375808	2.51706
P57780	Alpha-actinin-4	Actn4	104.98	4	64	44	73.8	32.3175	32.2474	32.3384	32.3004	32.3398	32.3255	32.4013	32.8083	32.9662	32.8553	32.9506	32.8687	33.5058	32.9152	32.4256	32.4151	32.2812	32.3009	32.5512	32.4439	32.3657	0.0840738	1.05351	1.12e-05	1.59646	5.67424e-05	0.659906
P15864	Histone H1.2	Hist1h1c	21.266	1	19	8	55.7	31.7892	32.1531	32.0941	31.8827	31.9068	32.1614	32.0509	32.0942	33.1395	32.5844	32.4302	33.2371	33.3363	33.2503	31.9794	31.6492	31.7728	31.8074	32.0163	31.7381	31.9621	0.0594946	0.895372	0.000788728	1.89577	0.000191005	0.472301
O35488	Very long-chain acyl-CoA synthetase	Slc27a2	70.422	2	38	38	60.3	32.403	32.49	32.3926	32.3106	32.2738	32.5063	32.4271	31.8313	31.2181	32.0305	31.9021	31.6897	30.7296	31.727	32.2212	32.401	32.7606	32.3133	32.6998	32.2876	32.4734	0.563426	1.04349	0.000604033	0.591717	0.000685943	1.76349
P14094	Sodium/potassium-transporting ATPase subunit beta-1	Atp1b1	35.194	2	16	16	47	32.0611	32.0228	32.3551	32.2183	32.3448	32.3009	32.4315	31.4	31.3857	31.9128	31.5168	31.2879	31.1996	31.1242	31.8605	31.8976	32.1713	31.9708	32.0473	32.085	32.461	0.0910843	0.887901	8.50808e-06	0.562645	0.000174428	1.57808
Q9CZ13	Cytochrome b-c1 complex subunit 1, mitochondrial	Uqcrc1	52.851	4	22	21	62.5	32.1737	32.1415	32.1093	32.1951	32.1308	32.1427	32.1192	31.7455	30.9327	31.8528	31.7423	30.87	31.3389	31.2251	32.0321	32.0556	32.2854	32.0352	32.0215	32.1399	32.1759	0.347816	0.975737	0.000329143	0.610973	0.000620385	1.59702
Q60597	2-oxoglutarate dehydrogenase, mitochondrial	Ogdh	116.45	4	47	38	51.2	31.9241	31.6746	31.6209	31.7455	31.7967	31.7219	31.5766	31.595	30.7711	31.4469	31.5131	30.6915	31.0004	30.9208	31.8026	31.7464	31.5367	31.7692	31.4781	31.7131	31.7946	0.642826	0.979101	0.00187272	0.682594	0.00296979	1.43438
P50516	V-type proton ATPase catalytic subunit A	Atp6v1a	68.325	4	35	35	64.8	31.9589	31.6513	31.5103	31.6089	31.5831	31.6161	31.3246	31.5368	30.398	31.4227	31.4437	30.5884	30.4942	30.5659	31.9489	31.9007	31.5863	31.7966	31.5092	31.6339	31.5482	0.347825	1.06756	0.00629694	0.651934	0.00255925	1.63753
G3X9L6	ATP synthase subunit d, mitochondrial	Gm10250;Atp5h	18.621	3	16	16	81.9	31.6283	31.5329	31.6986	31.7639	31.887	31.5982	31.804	31.3805	30.631	31.4746	31.1691	30.6925	30.5193	30.8424	31.5308	31.6386	31.678	31.605	31.4853	31.8485	31.5515	0.233615	0.944493	0.000365501	0.61379	0.000906623	1.53879
Q91VD9	NADH-ubiquinone oxidoreductase 75 kDa subunit, mitochondrial	Ndufs1	79.776	5	35	31	58.3	31.6675	31.6388	31.6908	31.4465	31.6275	31.6251	31.7156	31.3167	30.6675	31.256	31.5399	30.6211	30.8452	30.721	31.625	31.6761	31.5288	31.5523	31.4956	31.7528	31.6444	0.688938	0.986692	0.000808466	0.661577	0.00104145	1.49142
P68033	Actin, alpha cardiac muscle 1;Actin, alpha skeletal muscle	Actc1;Acta1	42.019	2	23	1	49.3	30.9165	30.6603	30.9908	30.8881	30.4174	30.8942	30.8386	31.6415	32.2903	31.3742	31.3475	32.4418	32.33	32.4283	30.8224	31.1657	30.913	30.7158	30.8987	30.9304	30.7104	0.423728	1.05332	8.82128e-05	2.35933	0.000129436	0.446447
Q62425	NADH dehydrogenase [ubiquinone] 1 alpha subcomplex subunit 4	Ndufa4	9.3267	1	6	6	56.1	31.7151	31.5888	31.6043	31.6284	31.5475	31.5223	31.737	30.9885	30.4748	31.2359	30.9244	30.2391	30.5942	30.3241	31.6117	31.4219	31.4728	31.7315	31.5041	31.4328	31.3767	0.0656911	0.926329	2.92698e-05	0.536767	0.000125754	1.72576
Q9EQ20	Methylmalonate-semialdehyde dehydrogenase [acylating], mitochondrial	Aldh6a1	57.915	1	28	28	62.6	31.3737	31.4266	31.4973	31.4131	31.3775	31.4918	31.4127	31.4714	30.3708	31.4288	31.0815	30.3553	30.0156	30.4247	31.5209	31.5764	31.3993	31.8891	31.3951	31.3393	31.4655	0.264331	1.06777	0.00863724	0.66388	0.00562954	1.60837
Q8QZT1	Acetyl-CoA acetyltransferase, mitochondrial	Acat1	44.816	1	20	20	59	31.0231	31.2628	31.5271	31.3338	31.2029	31.2932	31.4319	30.9377	30.1872	30.99	31.0198	30.1721	30.3712	30.321	31.4916	31.1416	31.0716	31.4048	31.32	31.5432	31.2832	0.778147	1.01893	0.000693773	0.621164	0.00057272	1.64036
P97449	Aminopeptidase N	Anpep	109.65	1	36	36	44.7	31.2495	31.1252	31.2402	31.3775	31.3338	31.1491	31.2011	30.808	29.67	30.7122	30.7625	29.9424	29.9979	29.7769	31.3334	31.4089	31.139	31.3428	31.2162	31.1818	31.2458	0.599102	1.01935	0.000221724	0.52529	0.000178811	1.94055
P45952	Medium-chain specific acyl-CoA dehydrogenase, mitochondrial	Acadm	46.481	2	21	21	54.4	31.2007	31.0052	31.1518	31.371	31.1551	31.2194	31.372	30.8252	29.8952	30.9608	30.3355	30.523	29.6397	30.0496	31.0035	30.8281	31.3797	31.0643	31.1749	30.9762	30.8052	0.0718218	0.888548	0.00052868	0.563466	0.0037006	1.57693
O88338	Cadherin-16	Cdh16	89.859	1	22	22	40.4	31.0291	31.1248	31.3161	31.1719	31.0482	31.0099	31.1061	30.6715	29.4428	30.7474	30.5501	29.407	30.0371	29.6428	31.0002	31.3723	31.3935	31.252	31.1233	31.2477	31.1852	0.12012	1.08066	0.000579348	0.518782	0.000278905	2.08307
Q8BWT1	3-ketoacyl-CoA thiolase, mitochondrial	Acaa2	41.829	1	22	22	62.7	31.6112	30.8772	31.0059	31.3405	31.0484	31.1801	30.9159	30.7194	30.0559	30.8453	30.5456	29.822	29.4173	29.7788	31.0447	30.971	30.6584	31.0854	30.5784	30.8159	30.9651	0.0520971	0.825967	0.00107234	0.533546	0.00701482	1.54807
Q9CQA3	Succinate dehydrogenase [ubiquinone] iron-sulfur subunit, mitochondrial	Sdhb	31.814	1	13	13	43.3	30.9015	31.0079	30.902	31.023	30.8907	30.9896	31.1095	30.667	29.9366	30.8029	30.5728	29.9489	29.7781	29.7173	30.9646	30.8547	30.9195	31.2399	30.8102	31.0702	30.9648	0.999113	1.00295	0.000896642	0.611259	0.00113989	1.6408
Q9CR68	Cytochrome b-c1 complex subunit Rieske, mitochondrial;Cytochrome b-c1 complex subunit 11	Uqcrfs1	29.367	1	18	18	54.4	30.8442	30.9288	30.8739	30.8138	30.9569	30.9393	31.0807	30.4791	29.8694	30.7054	30.4761	29.6771	29.8738	29.5787	30.9644	30.884	30.9437	31.0293	30.7825	31.0567	30.7096	0.87192	0.994994	0.000449514	0.587434	0.000578899	1.6938
P41216	Long-chain-fatty-acid--CoA ligase 1	Acsl1	77.951	5	35	32	51.5	30.6757	30.7942	30.8428	30.7289	30.8569	30.8634	30.9298	30.7819	29.6613	30.5722	30.5174	29.4416	29.2734	29.5824	30.756	30.6729	31.0103	30.8815	30.8027	30.7856	31.0113	0.58809	1.02481	0.00422159	0.605655	0.00353603	1.69206
B1AU25	Apoptosis-inducing factor 1, mitochondrial	Aifm1	66.113	2	24	24	44.9	30.6149	30.858	30.8755	30.7679	30.7951	30.9126	30.9975	30.4345	29.937	30.6048	30.4314	29.6383	29.8452	29.6911	30.7168	30.8235	30.6988	30.9408	30.7112	30.7761	30.9106	0.567486	0.975188	0.000458806	0.613163	0.000595894	1.59042
P43274	Histone H1.4	Hist1h1e	21.977	1	15	5	40.6	29.8919	30.137	30.1733	30.1327	29.8802	30.2327	30.3341	30.0814	31.3252	30.3316	30.7227	30.9911	31.1887	30.9683	30.3267	29.9063	30.2985	30.3414	30.0606	30.0362	30.2686	0.488844	1.0465	0.00266613	1.66894	0.00522659	0.627042
Q9DC69	NADH dehydrogenase [ubiquinone] 1 alpha subcomplex subunit 9, mitochondrial	Ndufa9	42.525	1	20	20	62.6	30.7371	30.6413	30.8065	30.6597	30.8337	30.6433	30.4663	30.167	29.3964	30.1172	30.4848	29.2979	29.968	29.518	30.5341	30.6264	30.7025	30.6122	30.306	30.6192	30.4245	0.0724295	0.909681	0.000481491	0.582722	0.00201795	1.56109
P21981	Protein-glutamine gamma-glutamyltransferase 2	Tgm2	77.06	2	27	27	43.7	29.467	29.6972	29.8438	29.8224	29.7057	29.9054	29.9839	30.5533	31.608	30.5571	30.6617	31.2963	31.1205	31.5509	29.9321	29.6553	29.7693	29.6238	30.3554	29.8627	29.728	0.541769	1.05921	1.69916e-05	2.5114	5.45193e-05	0.42176
P20152	Vimentin	Vim	53.687	7	39	33	80.3	30.0505	29.413	29.665	30.2047	29.6235	29.5542	29.7735	31.0077	31.4848	30.769	30.772	30.9474	31.2438	31.0383	29.7287	30.0979	28.7485	30.0474	30.4833	30.0947	30.0345	0.571208	1.13925	1.20101e-06	2.42627	0.000307124	0.469549
F8WID5	Tropomyosin alpha-1 chain	Tpm1	37.412	1	23	0	50	29.8262	30.0155	30.1883	29.9528	29.6498	29.7745	29.7147	30.7525	30.7489	30.1031	30.5753	31.7319	31.3947	31.3834	29.6742	29.5804	30.0314	29.6463	29.8361	29.559	29.5625	0.0956603	0.884423	0.000446754	2.24121	0.000116667	0.394618
P62814	Fibrinogen alpha chain	Atp6v1b2	56.55	1	24	17	64.8	30.3992	30.5353	30.3406	30.5565	30.4564	30.3976	30.461	30.3914	29.3356	30.4127	30.0945	29.4442	29.1608	29.6412	30.7151	30.7169	30.3473	30.7034	30.3719	30.4762	30.5194	0.164711	1.07664	0.00534573	0.664558	0.0026959	1.62008
Q9D2G2	MCG5400	Dlst	48.994	1	13	13	32.8	30.5773	30.4266	30.4929	30.6009	30.3847	30.3823	30.3616	30.2625	29.6903	30.3423	29.9324	29.6662	29.6164	29.7452	30.5354	30.3897	30.4199	30.5277	30.3107	30.5892	30.4762	0.951733	1.00215	0.000437845	0.686401	0.000414433	1.46001
Q9QXX4	MCG120270, isoform CRA_a	Slc25a13	74.466	1	30	27	55	30.4999	30.4042	30.2637	30.3553	30.3529	30.3999	30.3606	30.0911	29.3041	30.224	30.1895	29.2586	29.2394	29.2777	30.317	30.6017	30.3165	30.4477	30.3634	30.4448	30.4413	0.378861	1.03078	0.00204439	0.635918	0.0014577	1.62093
Q9DCT2	Maltase-glucoamylase	Ndufs3	30.149	1	15	15	63.1	30.4442	30.4206	30.5968	30.4186	30.4338	30.4206	30.2697	30.0592	29.4108	29.9768	29.9851	29.1026	29.1581	29.0843	30.4573	30.4155	30.3106	30.4203	30.287	30.4736	30.2782	0.299464	0.964376	0.000258284	0.561815	0.000408254	1.71654
B7FAU9	Gelsolin (Fragment)	Flna	280.5	7	90	80	44.9	30.0955	29.3559	29.472	29.908	29.412	29.5828	29.3122	30.4582	30.7392	30.2134	30.2445	31.0433	31.6834	31.0953	29.7132	29.5863	29.5417	29.2995	29.8351	29.906	29.6226	0.707336	1.02557	0.000234157	2.38075	0.000188844	0.430775
Q99LC3	Signal peptidase complex subunit 3	Ndufa10	40.603	2	19	19	62.8	30.3145	30.3811	30.5376	30.4587	30.4435	30.147	30.5295	29.7691	29.1873	30.0259	29.6042	29.1502	29.2718	29.0499	30.6005	30.4278	30.3475	30.1823	30.3231	30.227	30.154	0.336981	0.948308	2.84936e-05	0.525263	7.43768e-05	1.8054
O08749	Tropomyosin alpha-1 chain	Dld	54.272	1	17	17	41.1	30.1372	30.1959	30.3483	30.3239	30.3289	30.3413	30.2202	29.9975	29.3661	30.3097	29.8844	29.2609	29.4898	29.2443	30.3763	30.2489	30.1025	30.3318	30.177	30.165	30.4484	0.910765	0.997259	0.00220508	0.673769	0.00279245	1.48012
Q04857	Protein Sptbn2	Col6a1	108.49	1	25	25	30	29.3736	29.5353	29.8906	29.7934	29.3034	29.3915	29.8546	29.6988	30.6926	29.8908	30.0287	30.9803	31.0353	31.1	29.7254	29.3729	29.7116	29.6691	29.7755	29.5296	29.5143	0.841565	1.00689	0.00324442	1.97287	0.00271323	0.510366
E9PV24	Fibrinogen alpha chain	Fga	87.428	1	27	26	39.3	27.9549	28.5303	28.1691	28.8973	28.2271	28.3748	28.852	31.4228	29.2588	30.21	30.4942	30.9575	32.5155	30.9108	28.4944	28.4612	28.9302	28.1236	28.9003	29.0766	28.6482	0.22714	1.17065	7.27694e-05	6.36228	0.000171398	0.183999
Q8K0E8	MCG5400	Fgb	54.752	1	28	25	54.9	27.8783	28.3487	28.1164	28.5479	27.9547	28.0967	28.3937	31.3155	29.1701	29.8339	30.2392	31.0365	32.6496	31.301	28.4534	28.0472	28.8444	27.9032	28.7762	28.9738	28.4432	0.118952	1.25692	7.64393e-05	7.8673	0.000308027	0.159765
Q9D855	MCG120270, isoform CRA_a	Uqcrb	13.527	2	10	10	63.1	30.0945	30.4063	30.0941	30.3151	29.9811	30.2692	30.3873	29.8469	29.0543	30.062	29.4251	29.0356	28.6669	28.7449	30.2245	30.0558	30.0648	30.2352	30.1759	30.0778	30.0664	0.206686	0.934002	0.000698201	0.543863	0.00117141	1.71735
F8WIT2	Maltase-glucoamylase	Anxa6	75.288	1	39	2	60.7	28.8105	29.4117	29.3318	29.0942	29.2316	29.2591	29.3577	29.8798	30.6671	29.9575	30.2058	31.3522	30.8723	31.0646	29.3548	29.2787	29.4107	29.1728	29.618	29.1807	29.3716	0.213263	1.08858	6.82763e-05	2.71393	0.00013072	0.401109
Q60605	Gelsolin (Fragment)	Myl6	16.93	2	10	10	64.2	29.3443	29.6758	29.6245	29.6582	29.5243	29.1456	29.1745	30.1568	30.2876	30.0407	29.9998	31.2422	30.3658	30.8716	29.4925	28.8287	29.948	29.3342	29.2151	29.2008	29.1183	0.377341	0.919293	0.000314748	2.03891	0.000262509	0.450874
Q02788	Signal peptidase complex subunit 3	Col6a2	110.33	2	22	22	24	29.1513	29.253	29.5678	29.5911	29.1833	29.3466	29.7172	29.5351	30.4756	29.7847	29.6327	30.7672	30.7515	30.8958	29.4676	29.3146	29.4816	29.4192	29.4988	29.4933	29.2267	0.890444	1.00097	0.0035762	1.92634	0.00281064	0.519623
Q8VCM7	Tropomyosin alpha-1 chain	Fgg	49.391	2	20	20	47.2	27.846	28.144	27.8237	28.4532	27.7693	27.8856	28.0217	31.3253	29.1767	29.8319	30.0366	30.796	32.2512	31.1599	27.892	27.7292	28.4458	27.5504	28.5026	28.6854	28.1135	0.467365	1.12896	2.59519e-05	7.7846	6.99557e-05	0.145024
Q7TPR4	Protein Sptbn2	Actn1	103.07	1	54	1	67.6	29.0079	28.9002	29.02	28.9827	28.8876	28.8655	28.7957	29.9369	30.543	29.854	29.9188	30.4727	31.09	30.7309	28.9541	29.1442	28.9026	28.8708	29.1856	29.2144	28.9568	0.105545	1.0822	4.12652e-06	2.84113	1.22214e-05	0.380904
Q922Q1	MOSC domain-containing protein 2, mitochondrial	43161	38.194	5	14	14	46.4	29.7916	29.9902	29.6045	29.6571	29.5908	29.6493	29.7135	29.0689	28.7646	29.6396	29.5257	28.8721	29.2627	28.9677	29.6735	29.4681	29.6248	29.7765	29.7764	29.7513	29.8815	0.931362	0.99501	0.0014853	0.692911	0.00154266	1.43599
Q9CPQ8	ATP synthase subunit g, mitochondrial	Atp5l	11.424	2	5	5	48.5	29.8256	29.6299	29.5889	29.7304	29.9683	29.7588	30.0335	29.3721	28.9148	29.2888	29.0969	29.1192	28.9581	28.9221	29.7408	29.7762	29.5513	29.8268	29.7617	29.5746	29.4349	0.161452	0.916329	7.09025e-06	0.618534	2.93636e-05	1.48145
P48771	Cytochrome c oxidase subunit 7A2, mitochondrial	Cox7a2	9.2908	1	2	2	27.7	29.5454	29.7646	30.2636	29.6925	29.8611	29.8787	29.0977	29.3981	28.6728	28.3704	29.8084	28.6032	28.7006	28.725	29.4039	29.22	29.8672	29.397	29.7992	30.008	29.7797	0.616726	0.932441	0.00409073	0.580736	0.00599624	1.60562
Q6ZWQ9	MCG5400	Myl12a	19.895	2	9	2	66.3	28.7341	28.8593	29.0411	28.8465	28.7672	28.7797	29.0449	29.6092	30.2771	29.5677	29.8134	30.6392	30.4007	30.3566	28.9462	28.9167	29.2995	29.0884	29.2698	29.0665	28.573	0.163979	1.12329	9.28077e-06	2.41965	8.82539e-05	0.464237
Q9CR62	Mitochondrial 2-oxoglutarate/malate carrier protein	Slc25a11	34.155	3	16	16	58	29.7033	29.7164	29.6263	29.7401	29.8287	29.5032	29.7528	29.0324	28.4851	29.2703	29.226	28.5693	28.6417	28.7042	29.621	29.5985	29.5754	29.6892	29.7151	29.6409	29.5716	0.167452	0.954068	2.51086e-05	0.566261	3.86228e-05	1.68485
Q9CQ69	Cytochrome b-c1 complex subunit 8	Uqcrq	9.7681	2	6	6	54.9	29.4491	29.3865	29.8651	29.3632	29.3873	29.5461	29.5659	29.1333	28.4137	29.7142	28.9754	28.301	28.8241	28.5017	29.4652	29.7908	29.5478	29.6831	29.6339	29.569	29.7535	0.141212	1.0868	0.00530806	0.657687	0.00130658	1.65245
Q9CQZ5	NADH dehydrogenase [ubiquinone] 1 alpha subcomplex subunit 6	Ndufa6	15.283	1	10	10	63.4	29.3712	29.4574	29.601	29.164	29.6044	29.4787	29.8886	29.097	28.6395	29.113	28.957	28.2723	28.7732	28.6448	29.7329	29.3181	29.4997	29.6339	29.1904	29.2796	29.3988	0.529048	0.948233	0.000255357	0.609867	0.000427462	1.55482
Q9DCJ5	NADH dehydrogenase [ubiquinone] 1 alpha subcomplex subunit 8	Ndufa8	19.992	1	7	7	47.1	29.4766	29.3056	29.4337	29.0638	29.378	29.2864	29.7626	29.0243	28.6566	29.333	29.0224	28.3335	28.782	28.6528	29.3503	29.2891	29.4049	29.1971	29.5589	29.5847	29.6125	0.687669	1.0249	0.0025954	0.687996	0.000929373	1.48968
P12787	Cytochrome c oxidase subunit 5A, mitochondrial	Cox5a	16.101	1	10	10	58.9	29.2849	29.6589	29.7168	29.7044	29.6926	29.3304	29.4037	28.7105	28.2184	29.5262	28.8012	28.6411	27.9259	28.3899	29.4742	29.6332	29.1945	29.233	29.0819	29.8228	28.8099	0.166165	0.873065	0.000648321	0.547516	0.00929391	1.59459
Q920R6	V-type proton ATPase 116 kDa subunit a isoform 4	Atp6v0a4	95.604	1	23	22	31.7	29.4896	29.4079	29.2931	29.3471	29.4524	29.348	29.18	29.2169	28.242	29.0286	29.0591	28.501	28.717	28.4041	29.6686	29.6417	29.0409	29.5005	29.3106	29.4938	29.2777	0.535449	1.05017	0.00111802	0.667237	0.00134552	1.57391
Q9CQ75	NADH dehydrogenase [ubiquinone] 1 alpha subcomplex subunit 2	Ndufa2	10.916	1	7	7	57.6	29.312	29.6042	29.3923	29.2579	29.4727	29.5324	29.0712	29.2351	28.4593	29.1932	29.1515	28.4954	28.4445	28.3142	29.4624	29.2725	29.3771	29.2307	29.3719	29.3357	29.2933	0.576728	0.965584	0.00337351	0.669117	0.00338611	1.44307
A0A0A6YX18	V-type proton ATPase subunit H	Atp6v1h	54.108	5	22	22	52.5	29.3206	29.3201	29.2246	29.2274	29.3453	29.229	28.9821	29.3234	28.0429	29.1161	28.9971	28.0928	28.2507	28.2805	29.6823	29.6171	29.2106	29.5278	28.9959	29.4608	29.1858	0.193681	1.11877	0.00898598	0.675446	0.00407324	1.65634
Q9CQC7	NADH dehydrogenase [ubiquinone] 1 beta subcomplex subunit 4	Ndufb4	15.081	1	5	5	46.5	28.8494	29.1758	29.5727	29.3339	29.4555	29.3363	29.5038	28.875	28.1298	28.8005	28.8337	27.8208	28.0497	28.1203	29.3258	29.1897	29.2351	29.2123	29.129	28.9625	29.4412	0.354207	0.923559	0.000350824	0.535529	0.000483903	1.72457
Q9D6J6	NADH dehydrogenase [ubiquinone] flavoprotein 2, mitochondrial	Ndufv2	27.285	3	10	10	46.4	29.117	29.2871	29.2409	29.2756	29.3956	29.1857	29.3228	28.7717	28.0981	29.0201	28.9843	28.1094	27.6629	28.0534	29.1153	28.8506	29.1966	29.3812	29.2616	29.5205	29.4059	0.885756	0.998909	0.00105987	0.576878	0.00192198	1.73158
Q9CXZ1	NADH dehydrogenase [ubiquinone] iron-sulfur protein 4, mitochondrial	Ndufs4	19.784	2	6	6	37.1	28.9859	29.2395	29.3085	29.224	29.2276	28.9827	29.5444	28.7455	28.1997	29.2463	28.9349	28.1364	28.2161	28.2655	29.3353	28.9939	29.4305	29.0308	29.0919	29.3839	29.0566	0.793852	0.980801	0.0027343	0.645056	0.00345155	1.52049
Q9CRB9	Coiled-coil-helix-coiled-coil-helix domain-containing protein 3, mitochondrial	Chchd3	26.334	5	12	12	45.4	29.2719	28.9725	29.1474	29.2025	29.2249	29.1943	29.2364	28.6343	27.8529	29.436	28.5487	28.1733	28.6829	28.2509	29.1262	29.3346	29.1804	29.2248	29.0444	29.3846	29.0389	0.852138	1.01016	0.00484298	0.664343	0.00477374	1.52054
Q9D6J5	NADH dehydrogenase [ubiquinone] 1 beta subcomplex subunit 8, mitochondrial	Ndufb8	21.876	4	7	7	46.8	29.2089	29.1279	28.9973	29.1751	29.3594	29.2157	29.2971	28.7172	28.2028	28.8945	29.0796	27.9586	28.2628	28.323	29.0333	29.1877	29.16	29.0084	29.1172	29.2577	29.1902	0.294934	0.957512	0.000888888	0.633023	0.0015541	1.5126
Q8K3J1	NADH dehydrogenase [ubiquinone] iron-sulfur protein 8, mitochondrial	Ndufs8	24.038	1	10	10	41	29.0745	29.3466	29.43	29.2919	29.4741	29.1353	29.2204	28.7547	28.2574	28.8141	28.6	27.9328	28.0058	27.8987	29.1715	29.1004	29.0077	29.104	28.6888	29.3459	29.185	0.0622689	0.876425	6.246e-05	0.529172	0.000688664	1.65622
P08122	Collagen alpha-2(IV) chain;Canstatin	Col4a2	167.32	2	13	13	11.2	26.7996	28.3015	28.677	28.7309	28.5133	28.6649	28.7798	29.0858	30.1593	29.415	28.9103	28.7727	30.2565	30.2248	28.7211	28.2472	28.2841	28.9057	27.8553	27.3113	28.7676	0.878214	0.94803	0.00649595	2.30921	0.00250647	0.410543
Q78IK2	Up-regulated during skeletal muscle growth protein 5	Usmg5	6.3814	1	2	2	43.1	29.1171	29.4047	29.2804	29.0744	29.5342	29.1068	28.93	28.5872	28.7338	27.3755	28.9756	28.0121	28.6102	27.9773	28.8807	29.3875	28.918	29.0008	28.9325	29.0963	29.2144	0.193863	0.902383	0.00202578	0.570294	0.00607458	1.58231
Q9DCS9	NADH dehydrogenase [ubiquinone] 1 beta subcomplex subunit 10	Ndufb10	21.024	2	7	7	47.2	29.1695	29.2032	29.3235	29.0039	29.2532	29.0543	29.0889	28.9432	27.6676	28.5301	28.6816	28.1832	28.3114	27.8494	29.0042	28.8993	28.9272	29.0698	28.951	28.7665	29.3729	0.0835995	0.900861	0.000430871	0.577865	0.00294703	1.55895
Q9WU79	Proline dehydrogenase 1, mitochondrial	Prodh	68.035	5	18	18	40.4	29.2967	29.0791	29.0871	28.8839	29.122	29.1355	29.0293	28.9282	27.3894	28.8043	28.8819	27.4742	28.3385	27.8102	29.2619	29.1866	28.834	28.9575	29.118	29.0682	29.1179	0.861289	0.992167	0.00607246	0.6007	0.00687994	1.65168
S4R2E1	ATP-binding cassette sub-family G member 2	Abcg2	63.607	8	19	19	36.8	29.2159	29.0865	28.8583	29.0488	28.9233	29.1853	29.0968	28.8058	27.3972	28.7478	28.6929	28.0331	28.2464	27.8802	29.0663	29.3206	28.9804	29.1405	28.882	28.7507	28.8503	0.50574	0.963142	0.00207108	0.603395	0.00443025	1.5962
P26041	Moesin	Msn	67.766	1	35	24	54.8	28.1776	28.676	28.6461	28.2413	28.7393	28.5225	28.581	29.0552	28.921	28.9278	28.9514	29.3811	29.7176	29.311	28.6007	28.5614	28.557	28.5968	28.7649	28.9134	28.5477	0.186833	1.09354	0.000470113	1.60579	0.00114055	0.680996
Q9ERS2	NADH dehydrogenase [ubiquinone] 1 alpha subcomplex subunit 13	Ndufa13	16.859	1	8	8	59.7	28.8685	29.0469	29.0829	28.7946	29.1196	28.8527	29.2748	28.4765	28.0483	28.9025	28.7012	27.9385	28.2691	27.9171	28.6914	28.9162	28.9244	28.6315	29.1366	29.0289	29.4967	0.814607	0.990588	0.00107319	0.638338	0.00378933	1.55182
Q64516	Glycerol kinase	Gk	61.227	1	21	1	40.3	28.901	29.0053	29.0135	29.048	29.0576	29.0631	29.2317	28.7154	27.694	28.7346	28.4978	27.9419	27.4386	27.6487	29.0392	29.0224	29.2959	28.8335	29.2931	28.8114	29.1206	0.870999	1.01541	0.000664316	0.548933	0.000840372	1.8498
Q9CQ54	NADH dehydrogenase [ubiquinone] 1 subunit C2	Ndufc2	14.164	1	8	8	50.8	29.0195	28.7999	28.9762	29.0346	29.0436	28.951	29.1425	28.4787	28.1859	28.5265	28.8821	27.8426	28.2	28.1061	28.6669	28.8229	29.0505	28.938	28.78	28.9887	29.0897	0.225729	0.941886	0.000283775	0.638921	0.00128543	1.47418
Q61391	Neprilysin	Mme	85.701	12	30	30	44.8	29.1536	29.3648	29.0019	28.8821	28.9805	29.1951	28.9554	27.6769	27.4799	28.2089	28.389	28.042	27.8553	27.5659	28.5833	28.5054	29.3844	28.7866	29.3829	28.9761	29.3482	0.618122	0.968136	2.62894e-06	0.446956	9.61384e-05	2.16606
Q9Z2I0	LETM1 and EF-hand domain-containing protein 1, mitochondrial	Letm1	82.988	1	32	32	47.7	28.8349	28.7683	28.9214	28.8282	28.9638	28.933	29.0084	28.539	28.367	28.7417	28.5852	27.8362	28.2659	28.0684	28.9843	29.0646	28.8231	28.9479	28.8717	28.9414	28.7862	0.64495	1.01652	0.000771637	0.695331	0.00060134	1.46192
P97429	Annexin A4;Annexin	Anxa4	35.915	4	19	18	55.8	27.9588	28.2704	28.4086	28.3887	28.4147	28.2439	27.7522	28.8569	29.6585	28.7896	29.1189	30.2287	29.103	29.9851	28.0635	28.3566	28.0049	27.8249	28.0926	28.0092	27.8728	0.162795	0.881183	0.000286406	2.40549	5.62351e-05	0.366322
Q9Z1P6	NADH dehydrogenase [ubiquinone] 1 alpha subcomplex subunit 7	Ndufa7	12.575	1	6	6	54.9	28.611	28.8873	28.71	28.693	28.7933	29.0176	28.8237	28.3087	27.7691	28.5754	28.4745	28.1011	28.0884	27.8837	28.9788	28.6201	28.8338	28.6206	28.5863	28.9616	28.7477	0.74598	0.983415	0.000301846	0.660392	0.000599125	1.48914
Q91X17	Uromodulin;Uromodulin, secreted form	Umod	70.844	1	13	13	21.7	27.3223	27.3908	27.8686	27.1957	27.5913	27.7126	27.5792	28.0335	29.2784	27.7362	27.9026	30.6966	29.5932	30.9115	26.7477	26.6633	27.5472	26.4625	27.4074	27.695	27.1418	0.0547962	0.769759	0.0071926	4.37291	0.0021427	0.176029
Q9DC70	NADH dehydrogenase [ubiquinone] iron-sulfur protein 7, mitochondrial	Ndufs7	24.683	1	7	7	22.8	28.9034	28.9196	28.6725	28.6179	28.8011	28.8335	28.436	28.394	27.8382	28.4018	28.653	27.5537	27.8376	27.7451	28.5288	28.4897	28.6741	28.827	28.4118	28.7939	28.848	0.372281	0.9416	0.00177911	0.64302	0.00459516	1.46434
P60670	Nuclear protein localization protein 4 homolog	Nploc4	68.016	1	3	3	5.1	27.8433	28.0043	28.0765	27.8859	27.3791	28.124	28.6997	28.0334	29.9111	28.6237	28.8775	28.9265	29.3478	29.3237	27.8152	28.1426	28.0068	28.1034	28.1098	27.8612	28.5431	0.649294	1.03651	0.0030058	2.08642	0.00258932	0.496791
P68368	Tubulin alpha-4A chain	Tuba4a	49.924	7	21	4	58.5	28.8945	28.6027	28.4628	28.5285	28.627	28.7889	28.3909	28.3958	27.5192	28.1025	28.5023	27.5762	27.9162	27.3753	28.5564	28.6271	28.556	28.4565	28.5027	28.9014	28.801	0.871392	1.00954	0.00214284	0.636263	0.00170295	1.58666
Q9Z1W8	Potassium-transporting ATPase alpha chain 2	Atp12a	114.73	1	6	1	4.3	28.6843	28.8663	28.7857	28.9391	28.108	28.0837	28.6938	27.0957	27.5306	28.5559	27.503	27.3859	28.4535	27.5215	28.5199	28.7577	28.772	28.6107	28.3588	28.8601	28.5982	0.76534	1.01334	0.00432165	0.570432	0.00129348	1.77644
P62754	40S ribosomal protein S6	Rps6	28.68	1	8	8	26.5	28.1717	28.3119	28.2758	28.5566	28.0391	27.9518	28.4431	28.9981	28.9086	28.863	28.5818	28.5546	28.5027	28.7914	27.8798	28.2434	28.0439	28.1117	27.9138	27.9216	28.3842	0.123466	0.88173	0.00072635	1.40498	2.74827e-05	0.627575
Q61838	Alpha-2-macroglobulin;Alpha-2-macroglobulin 165 kDa subunit;Alpha-2-macroglobulin 35 kDa subunit	A2m;Pzp	165.85	4	39	38	31	22.8812	25.3708	25.7748	24.4497	25.8841	25.2371	25.1414	29.4442	27.2829	29.1175	29.5073	29.9837	30.9302	30.1109	25.419	25.6262	25.1671	25.1948	26.9114	26.9476	25.6339	0.094741	1.77998	4.85288e-06	24.1049	1.35578e-05	0.0738428
Q9CZB0	Succinate dehydrogenase cytochrome b560 subunit, mitochondrial	Sdhc	18.382	3	3	3	21.9	28.2274	28.2801	28.7184	28.7974	28.922	28.8339	29.0226	28.0266	27.152	28.2864	27.9179	27.4362	27.8076	27.3087	27.9431	28.7825	28.5853	28.6105	28.223	28.448	28.2856	0.109078	0.824136	0.000305594	0.514882	0.00291946	1.60063
Q6IRU2	Tropomyosin alpha-4 chain	Tpm4	28.467	1	19	16	57.3	27.624	27.6891	27.9242	27.6097	27.5521	27.5107	27.8326	28.3606	29.2094	28.0779	28.3973	29.6426	29.2309	29.6811	27.5064	27.2888	27.7747	27.272	28.0697	27.3815	27.3052	0.224211	0.906549	0.000318977	2.60386	0.00020727	0.348155
Q00897	Alpha-1-antitrypsin 1-4	Serpina1d	45.998	1	17	6	46.7	27.0752	27.1955	27.6866	27.539	27.7794	27.0066	27.4575	29.0243	28.6883	27.6629	28.2347	29.9292	29.6233	30.0719	27.4692	27.4608	27.1093	25.9895	27.0871	27.3658	26.1435	0.114527	0.773779	0.000639609	3.57173	0.000286386	0.21664
P08752	Guanine nucleotide-binding protein G(i) subunit alpha-2	Gnai2	40.489	2	13	7	45.4	27.8658	27.8549	27.991	27.8935	28.0848	27.9039	28.1518	28.0019	28.7469	28.48	28.1457	28.6105	28.7205	28.5413	27.7318	28.1087	27.9936	27.6975	28.186	27.7033	27.6788	0.342385	0.944777	0.00103778	1.43318	0.000919956	0.659216
Q9CPP6	NADH dehydrogenase [ubiquinone] 1 alpha subcomplex subunit 5	Ndufa5	13.36	2	7	7	60.3	28.1461	28.4359	28.4653	28.4026	28.6095	28.5644	28.4336	27.8163	26.9919	27.7161	27.606	26.8979	26.9914	27.084	28.4001	28.3108	28.5222	28.4292	28.1925	28.3699	27.9557	0.190734	0.919132	1.1841e-05	0.467886	5.09206e-05	1.96444
A2AP32	NADH dehydrogenase [ubiquinone] 1 beta subcomplex subunit 6	Ndufb6	11.741	2	7	7	58.8	28.3854	28.3491	28.106	28.2059	28.3711	28.5017	28.2889	27.9749	27.4188	28.0093	27.8276	26.9652	26.9192	27.0357	28.2593	28.359	28.2268	28.2544	28.2935	28.3422	28.4516	0.958055	0.99573	0.000668797	0.574147	0.000579822	1.73428
P18760	Cofilin-1	Cfl1	18.559	2	11	9	59.6	27.4176	27.7582	27.8131	27.8921	27.7881	28.1261	28.1501	28.56	28.8417	27.9588	28.2426	27.9155	28.9257	28.4632	27.8725	27.4737	27.5607	27.447	27.8401	27.5687	27.3633	0.0500043	0.831519	0.00777348	1.51037	0.000352725	0.550539
Q9CPX4	Ferritin;Ferritin light chain 1;Ferritin light chain 2	Ftl1;Ftl2	20.772	4	10	10	68.3	25.0378	26.1381	25.2259	25.2723	25.4162	25.9489	24.8629	28.908	29.1251	29.1057	29.604	29.3756	28.8104	30.2121	26.3929	25.9501	25.5097	24.15	26.3618	25.6662	25.1725	0.597795	1.20879	3.00749e-09	14.915	1.68679e-07	0.0810449
Q8K370	Acyl-CoA dehydrogenase family member 10	Acad10	118.98	2	27	11	28.2	28.4269	28.244	28.1907	28.2303	28.5465	28.1484	28.0118	27.7144	26.6862	27.3831	27.7011	26.7201	26.0733	26.6079	28.1836	28.2248	28.2415	28.3829	28.0327	28.199	28.5258	0.9896	0.997734	0.000224905	0.444584	0.000211213	2.2442
Q78JN3	MCG120270, isoform CRA_a	Eci3	35.23	2	9	5	41	28.4255	28.2274	28.3793	28.5006	28.3464	28.636	28.2149	27.3278	26.4464	27.2625	27.4825	26.7743	25.3336	26.6012	27.4568	27.5299	28.5765	28.0547	28.0975	28.0531	28.4787	0.0592419	0.807224	8.66271e-05	0.3506	0.001734	2.30241
P55302	Alpha-2-macroglobulin receptor-associated protein	Lrpap1	42.215	2	19	19	48.1	27.9126	28.1315	27.7784	28.1121	28.0831	28.436	28.252	27.281	26.8542	27.9883	27.4665	26.7594	26.8286	26.84	27.9806	27.775	28.3061	27.7264	28.363	28.3225	28.1085	0.893117	0.992419	0.000310989	0.535363	0.000522215	1.85373
Q9D186	Apolipoprotein O	Apoo	18.798	3	6	6	47.6	27.9788	28.1589	28.119	28.0353	28.2961	27.8889	28.247	27.5714	26.974	27.5862	27.4063	26.6476	27.0914	26.8728	28.0674	28.1615	27.9111	27.8374	28.2118	28.202	28.3116	0.972328	0.99953	3.74747e-05	0.533498	4.94212e-05	1.87354
Q78IK4	Apolipoprotein O-like	Apool	29.26	2	10	10	46.8	28.0517	27.8991	28.0106	28.0213	28.0069	27.9128	28.1969	27.7568	27.2892	27.754	27.7701	27.2285	27.323	27.1616	28.0677	28.1188	27.8817	28.1554	27.8942	27.8355	27.9097	0.593485	0.978297	0.000363599	0.694895	0.000829466	1.40783
Q60759	Glutaryl-CoA dehydrogenase, mitochondrial	Gcdh	48.605	3	13	13	36.3	28.053	27.8655	28.2302	27.9833	27.9535	27.909	28.1351	27.564	27.1302	27.8352	28.0057	26.9267	26.7645	26.5979	28.0774	27.9486	28.025	28.3063	27.9015	28.1552	27.9918	0.59042	1.02823	0.00384198	0.626911	0.00279827	1.64015
P28653	Biglycan	Bgn	41.639	1	14	13	45.8	26.9483	27.1244	27.5934	27.4932	27.359	27.5243	27.5758	27.1305	28.816	27.9497	27.844	29.0179	28.9162	28.9076	27.2042	27.002	27.4417	27.0075	27.3416	27.1955	26.8979	0.0931824	0.856061	0.00513269	2.16912	0.00113546	0.394658
P07758	Alpha-1-antitrypsin 1-1;Alpha-1-antitrypsin 1-3	Serpina1a;Serpina1c	46.002	3	16	4	46.2	26.2876	26.955	26.1522	26.5477	26.5825	26.6321	26.4565	28.6948	28.1897	27.2812	28.2559	29.5407	28.9524	29.5576	27.0021	26.7643	26.8932	26.152	26.2984	26.7434	25.9063	0.912124	1.03538	2.55456e-05	4.86574	5.36002e-05	0.21279
Q07076	Annexin A7	Anxa7	49.925	1	12	12	26.1	27.0429	27.6366	27.3858	27.4336	27.3118	27.584	27.3278	27.6678	28.53	27.4277	27.7637	28.9946	28.0983	28.556	27.303	27.1924	27.2887	27.1557	27.3007	26.9271	27.2441	0.0587896	0.874563	0.00579075	1.79553	0.00103213	0.487077
P04919	Band 3 anion transport protein	Slc4a1	103.13	1	18	18	24.8	27.9958	27.7436	27.8627	28.3504	28.0086	27.8669	28.0276	26.6472	24.0955	27.8245	27.3421	22.6961	26.7308	23.8789	27.5954	27.8357	28.061	27.3208	28.1427	28.6373	28.3145	0.968362	1.0378	0.00870496	0.355861	0.00956019	2.91631
P59158	Solute carrier family 12 member 3	Slc12a3	110.69	1	20	20	26.9	27.8542	27.5699	27.6741	27.6064	27.7521	27.4335	27.6752	26.7455	26.7417	27.3004	27.0669	26.2776	26.9657	26.6761	27.4278	27.9401	27.6764	27.8569	27.3131	28.4587	27.9079	0.358049	1.13573	4.58743e-05	0.573714	0.000241835	1.97961
Q9Z2J0	Solute carrier family 23 member 1	Slc23a1	65.553	1	9	9	16.4	27.8699	27.7279	28.0164	28.2426	27.7626	28.0836	27.8086	26.4708	24.8619	27.1999	26.8046	25.0865	25.2763	25.8607	27.4019	27.5802	28.3372	27.6999	28.1663	27.5519	27.7244	0.330911	0.917375	0.000102226	0.294949	0.000298469	3.11028
Q9CR61	NADH dehydrogenase [ubiquinone] 1 beta subcomplex subunit 7	Ndufb7	16.331	1	7	7	49.6	27.464	27.7147	27.6569	27.6616	27.732	27.612	28.2294	27.3002	27.1465	27.2311	27.3231	26.4071	26.4866	26.4006	27.9217	27.5933	27.3108	27.5232	27.7297	27.3375	27.9378	0.453479	0.932115	0.00095939	0.579402	0.00278724	1.60875
P17047	Lysosome-associated membrane glycoprotein 2	Lamp2	45.681	1	6	6	12.5	26.9033	27.1603	26.8993	27.1083	26.7925	27.246	27.1971	27.7935	28.6586	27.9873	27.3508	28.4813	27.949	28.4585	26.8809	26.9631	26.6494	26.9467	27.249	26.7779	26.7556	0.143744	0.899707	0.000108342	2.15091	3.46975e-05	0.418291
Q91VA0	Acyl-coenzyme A synthetase ACSM1, mitochondrial	Acsm1	64.76	3	16	15	38.9	27.8344	28.1494	27.8295	27.8051	27.9263	28.1336	27.4924	27.2751	23.195	26.7414	27.0363	25.1356	22.1664	23.8331	27.6004	27.3716	27.9517	28.0851	26.9144	27.6976	27.7094	0.145745	0.849382	0.00337471	0.273587	0.00676745	3.10461
Q543K9	Purine nucleoside phosphorylase	Pnp	32.263	3	14	14	59.5	25.6318	26.173	25.424	26.3263	26.065	26.032	25.329	26.8797	28.8267	27.6675	27.3758	29.1829	28.7525	29.2514	25.4903	25.6213	26.0637	25.3475	26.206	26.4349	25.9394	0.935418	1.01436	4.37269e-05	6.13942	4.82574e-05	0.16522
Q8K1Z0	Ubiquinone biosynthesis protein COQ9, mitochondrial	Coq9	35.082	2	8	8	36.4	27.185	27.3271	27.4439	27.4162	27.3863	27.3918	27.4319	26.9981	26.6521	27.3976	27.0255	26.3234	26.0238	26.2646	27.2982	27.6359	27.1506	27.8127	27.3433	27.4703	27.4025	0.415875	1.06317	0.00312257	0.646583	0.00257636	1.64428
Q9R069	Basal cell adhesion molecule	Bcam	67.669	2	15	15	30.9	26.034	26.6425	27.0108	26.8831	26.7584	26.6294	26.9351	26.962	27.8187	26.9589	27.4744	28.3984	28.0815	28.0496	26.9537	26.7714	26.8948	26.5348	26.9554	26.4747	26.6154	0.767774	1.01879	0.0018581	2.05636	0.00140587	0.495436
Q78KK3	Solute carrier family 22 member 18	Slc22a18	43.012	1	6	6	18.2	27.7668	27.4121	27.4015	27.2458	27.5316	27.7259	27.4447	26.332	25.5781	26.984	27.1453	25.54	25.5611	26.0658	27.1634	27.232	27.6726	27.446	27.4328	27.2673	26.9296	0.108681	0.8757	0.000308299	0.435358	0.00130322	2.01145
G3X9T8	Ceruloplasmin	Cp	121.08	10	29	29	33.8	22.8743	24.2206	24.029	25.075	25.2198	24.0813	24.0068	26.4326	27.7936	26.1331	26.376	29.8009	28.8037	29.4108	24.5363	24.6379	25.2001	24.5497	25.3611	24.6648	23.6653	0.241004	1.28139	0.000131797	16.9613	0.000257208	0.0755478
Q60766	Immunity-related GTPase family M protein 1	Irgm1	46.551	1	11	2	27.4	26.3568	27.0766	26.0637	26.6885	26.3505	26.1856	26.6465	27.1619	27.7821	27.8428	27.711	27.4777	27.5293	28.4258	26.5629	26.5217	26.2809	26.2026	27.0283	26.2671	26.6733	0.890036	1.00921	4.66939e-05	2.35261	2.90454e-05	0.428977
P61804	Dolichyl-diphosphooligosaccharide--protein glycosyltransferase subunit DAD1	Dad1	12.497	1	4	4	35.4	26.9525	26.6668	26.7671	26.5769	26.8137	26.9914	26.9417	27.1188	27.7638	27.1438	27.1802	27.4234	27.5874	27.7836	26.7438	26.6122	26.9575	26.8777	26.7167	26.6962	26.8073	0.574062	0.968772	0.000348273	1.54836	0.000124137	0.625675
O08553	Dihydropyrimidinase-related protein 2	Dpysl2	62.277	1	15	13	39.7	26.6593	26.8467	26.7953	26.8525	26.9659	26.8406	26.7287	27.0433	27.306	26.9719	27.3273	27.6702	27.7358	27.3697	26.8467	26.7748	26.7338	26.5029	26.9846	26.9022	26.5395	0.469539	0.965143	0.000543856	1.46929	0.000578278	0.656876
P61620	Protein transport protein Sec61 subunit alpha isoform 1;Protein transport protein Sec61 subunit alpha isoform 2	Sec61a1;Sec61a2	52.264	5	9	9	20	26.6342	26.7728	26.5882	26.7045	26.8028	26.6823	26.7834	27.0553	27.6805	27.1869	27.0972	27.8388	27.5883	27.8645	26.3384	26.5783	26.9762	26.4358	26.7206	26.6862	26.6144	0.313187	0.947768	0.000116144	1.73802	0.000130582	0.545314
Q9CQM8	60S ribosomal protein L21	Rpl21	18.579	2	7	7	43.1	27.1759	26.6295	26.2188	26.7794	26.8107	26.9701	26.4835	27.6357	27.2584	27.2221	27.3599	27.0662	27.5591	27.462	26.4167	26.1	26.3636	26.4541	26.7684	26.7709	26.5671	0.145141	0.843772	0.000672351	1.54225	7.70591e-06	0.547103
Q8K0C4	Lanosterol 14-alpha demethylase	Cyp51a1	56.775	1	13	13	29	27.1511	27.2856	27.0379	27.2289	26.9745	27.4173	27.3155	26.1306	24.5173	26.6562	26.8298	22.1562	25.6064	24.8001	27.1456	26.9425	27.6968	27.3247	27.215	27.4845	27.4041	0.317961	1.09063	0.00776402	0.37527	0.00572578	2.90625
P62830	60S ribosomal protein L23	Rpl23	14.865	2	6	6	57.1	26.5863	26.6058	26.7144	26.5307	26.9966	26.9913	26.7038	27.3916	27.2135	27.1354	27.2955	27.1029	27.7681	26.8522	26.1771	26.2897	26.8557	26.6913	25.4913	26.8577	27.0583	0.283526	0.885156	0.00171569	1.44643	0.00642495	0.611961
Q9CPU4	Microsomal glutathione S-transferase 3	Mgst3	16.958	1	2	2	17.6	27.5317	27.0759	27.0734	27.8364	27.5969	27.119	26.3141	26.4122	26.0756	26.5117	26.173	26.4561	26.2488	26.1255	27.1362	26.7387	27.2886	26.8935	26.2434	26.8521	26.982	0.154529	0.767243	0.000527164	0.501812	0.00134329	1.52895
P11438	Lysosome-associated membrane glycoprotein 1	Lamp1	43.865	1	4	4	11.1	26.5242	26.5523	25.9236	26.5836	26.2821	26.5706	26.4072	27.3754	27.4766	26.5527	27.2925	27.3248	27.2737	27.7385	26.8016	26.5846	26.5208	26.4842	26.6623	26.6573	26.0169	0.353022	1.09266	0.000162568	1.87163	0.000662578	0.583804
P24668	Cation-dependent mannose-6-phosphate receptor	M6pr	31.172	1	6	6	25.5	26.5101	26.5888	26.5955	26.4823	26.291	26.6693	26.574	26.7758	27.5404	26.7693	26.8112	27.2789	27.4978	27.5435	26.7464	26.6751	26.6617	26.5194	26.7961	26.372	26.4631	0.337943	1.05525	0.000984297	1.60239	0.00297194	0.658549
Q99PV0	Pre-mRNA-processing-splicing factor 8	Prpf8	273.61	2	45	45	23	26.2674	26.5103	26.5703	26.3764	26.5268	26.4251	26.5922	26.822	27.3035	26.6767	26.8481	27.2096	27.6689	27.2997	26.5207	26.4605	26.6253	26.4143	26.5727	26.4041	26.8243	0.286818	1.05829	0.000538633	1.6068	0.00179588	0.65863
P08207	Protein S100-A10	S100a10	11.186	1	4	4	32	25.4325	24.853	25.2071	24.9672	25.4973	25.2531	24.7918	26.8168	28.1181	26.3817	25.8998	28.4305	27.2441	28.3899	24.3292	25.8525	25.4526	24.8481	25.7181	25.286	25.16	0.688162	1.10572	0.000138105	5.43417	0.000399801	0.203475
P97363	Serine palmitoyltransferase 2	Sptlc2	62.981	1	6	6	13	25.211	25.3436	25.7863	25.9203	25.0056	25.7585	25.5858	27.8142	26.7761	26.9138	26.9414	27.4462	27.4318	28.0389	26.0506	23.9511	26.265	25.4747	25.4602	26.2199	25.7191	0.820761	1.14246	2.9341e-06	3.62604	0.000326765	0.315071
P18242	Cathepsin D	Ctsd	44.953	3	7	7	17.8	25.3106	25.6814	25.3487	25.7437	25.7079	25.4481	25.3453	27.0134	27.7996	26.3372	26.4931	28.4489	27.3473	27.8452	25.4776	25.5793	25.4728	25.5526	24.934	25.8773	24.6864	0.418324	0.928244	5.53359e-05	3.93013	6.65256e-05	0.236187
O89023	Tripeptidyl-peptidase 1	Tpp1	61.341	1	5	5	16.5	25.8909	26.4343	25.9955	26.2094	25.8687	26.0029	25.8529	26.6259	26.9436	26.3714	26.753	27.4658	27.506	27.0318	25.1669	26.5226	25.9547	26.577	26.0304	26.0543	26.0288	0.953571	1.03987	0.000235468	1.94393	0.00234486	0.534935
Q9CQ19	Myosin regulatory light polypeptide 9	Myl9	19.854	2	9	3	66.3	26.9978	26.0954	25.9559	26.0159	25.94	26.0447	25.9849	26.8351	26.6606	26.7322	26.6303	27.4406	26.9757	27.1354	25.932	26.013	26.4231	25.6434	26.1516	26.1301	25.9384	0.511348	0.903014	0.0011354	1.67588	4.84005e-05	0.538829
P62827	GTP-binding nuclear protein Ran	Ran;1700009N14Rik	24.423	3	7	7	38.4	26.1549	26.1668	26.2318	26.1356	26.0139	26.104	26.186	26.0543	26.9366	26.5838	26.6405	27.0812	27.1198	26.8498	26.268	26.0844	26.1882	26.0386	26.354	26.1031	25.9151	0.924738	0.999375	0.00101826	1.56535	0.00144579	0.638436
B7ZNH7	Collagen alpha-1(XIV) chain	Col14a1	192.75	4	30	30	21.5	25.2939	25.3689	25.4784	26.3296	25.5751	25.8743	25.3935	25.297	27.2367	26.9192	26.6197	26.7907	28.309	27.1404	26.1805	25.0253	25.2654	25.5326	25.57	25.6884	25.511	0.697983	0.945162	0.00428584	2.76457	0.00284739	0.341884
A0A087WRZ7	Myosin light chain 1/3, skeletal muscle isoform;Myosin light chain 3	Myl1;Myl3	10.301	4	2	2	17.4	25.2771	25.4502	25.8899	25.3482	25.6682	25.2085	25.3053	26.6353	26.9014	26.1731	26.8421	27.7411	27.1665	27.1328	26.1689	25.092	26.5502	25.9736	25.3163	25.8291	25.8967	0.0914235	1.35168	1.02555e-05	2.91638	0.00116884	0.463479
O88576	Sodium-dependent neutral amino acid transporter B(0)AT3	Slc6a18	69.228	1	5	5	10.4	26.1475	26.4395	26.4403	26.0024	26.305	26.7461	26.4042	25.5135	25.4756	25.5006	25.7966	26.0455	23.5999	24.8337	26.1152	25.9773	27.0311	26.2612	27.0731	26.4853	27.132	0.291579	1.21489	0.00501669	0.513547	0.00308353	2.36569
Q99M87	DnaJ homolog subfamily A member 3, mitochondrial	Dnaja3	52.443	1	11	11	36.5	26.7385	26.5305	26.8924	26.3302	26.8186	26.6422	25.897	25.9332	25.1429	25.6507	26.2013	24.9113	24.9277	25.587	25.6838	26.5492	26.3042	26.5449	26.3707	26.4533	26.4274	0.232766	0.855477	0.000550258	0.490213	0.00223141	1.74512
Q6P5E4	UDP-glucose:glycoprotein glucosyltransferase 1	Uggt1	176.43	5	33	33	29.9	25.5489	26.1181	25.9951	26.0504	25.9834	25.8188	25.812	26.5269	26.9912	25.9041	26.4831	26.7203	26.5796	26.8957	25.9466	25.8536	26.044	25.8623	26.2761	26.1347	26.0663	0.212456	1.08572	0.000775094	1.63168	0.00239197	0.665402
A2AQ53	Fibrillin-1	Fbn1	312.3	3	10	10	2.9	24.0071	25.3959	25.5952	25.4386	24.9487	24.9731	25.6323	25.8468	27.7466	26.3449	26.5127	27.2464	27.9655	27.8056	25.2229	24.7525	25.19	25.3183	25.1832	23.6568	25.3968	0.575931	0.885384	0.00028684	4.08894	0.000160512	0.216532
Q5M8N4	Epimerase family protein SDR39U1	Sdr39u1	32.994	1	7	7	28.9	26.2747	26.7183	26.4614	26.4033	26.4664	26.3855	26.2853	26.444	24.9458	25.7895	25.9367	24.8838	25.6179	25.2932	25.9907	26.4837	26.3435	26.5328	26.3509	26.5091	26.6466	0.84428	0.990529	0.00187657	0.581809	0.0027705	1.7025
P99028	Cytochrome b-c1 complex subunit 6, mitochondrial	Uqcrh	10.435	2	5	5	56.2	25.8599	26.6081	26.695	26.391	26.5148	26.6334	26.6618	25.9432	25.9615	25.9971	25.7593	24.5629	24.7802	24.3908	26.179	26.3095	26.9633	26.0007	26.073	26.5863	26.5604	0.571582	0.942147	0.00234662	0.494343	0.00505251	1.90586
O55131	Septin-7	43350	50.549	5	11	9	27.5	25.8312	25.6727	25.8738	26.1464	25.6854	25.717	25.7798	25.9188	26.8417	26.125	26.3068	27.2065	27.1252	26.8226	25.5867	25.6642	25.9503	25.777	26.0878	25.8151	25.6328	0.771273	0.982227	0.0016932	1.828	0.00143098	0.537325
Q91V01	Lysophospholipid acyltransferase 5	Lpcat3	56.146	2	5	5	11.3	25.7373	25.8614	26.0463	25.5582	25.9808	26.0893	25.9042	26.3508	26.7213	26.5661	26.2685	26.6053	26.2427	26.8364	25.7565	25.8888	26.1101	25.8462	26.0098	26.0137	26.0904	0.389063	1.0512	0.00010898	1.5544	0.000132353	0.676273
P84104	Serine/arginine-rich splicing factor 3	Srsf3;Gm12355	19.329	2	5	4	30.5	25.8489	25.9087	25.7595	25.6873	26.1747	25.959	25.9428	26.4424	26.3597	26.2223	26.4938	26.9231	26.5046	26.4659	25.818	25.8552	26.132	25.7469	26.0447	26.0472	26.0169	0.512665	1.03736	7.85466e-05	1.5128	0.00014279	0.685722
Q62465	Synaptic vesicle membrane protein VAT-1 homolog	Vat1	43.096	1	8	8	29.1	24.0856	25.3492	25.9987	25.5648	25.6124	25.7136	25.404	26.3938	27.6732	26.1125	26.3219	27.0164	27.075	27.3348	25.5064	25.6337	25.6702	25.344	25.4827	25.2121	25.3862	0.767824	0.991983	0.000650192	2.75969	5.51407e-05	0.359454
Q9R1P0	Proteasome subunit alpha type-4;Proteasome subunit alpha type	Psma4	29.47	3	7	7	28.7	25.4961	26.0299	25.4815	25.7213	25.9139	25.8786	25.8149	26.6324	26.4647	26.1936	26.8374	26.5267	26.057	26.7919	25.9703	26.3116	25.7464	25.8641	26.3388	25.6635	25.8065	0.155624	1.15214	0.000147979	1.68175	0.00346939	0.685081
Q99MZ6	Unconventional myosin-VIIb	Myo7b	240.86	1	38	38	21.1	26.7339	26.6188	26.3313	26.7261	26.4968	26.4897	26.1729	25.5754	23.1391	24.7761	26.1079	22.0844	23.67	23.8706	26.7401	26.5934	26.3481	26.4568	26.5793	26.1286	26.5856	0.859579	0.985962	0.000945426	0.286685	0.00100446	3.43918
P03911	NADH-ubiquinone oxidoreductase chain 4	Mtnd4	51.881	1	7	7	19.2	26.4703	26.1853	26.2447	26.6273	27.0113	26.8381	26.0848	25.7474	24.4081	24.4964	25.5849	25.5099	24.7505	25.0413	25.9866	26.4505	26.5007	25.2004	26.0434	26.3616	26.7594	0.211071	0.825911	8.58295e-05	0.387589	0.0020025	2.13089
Q9D620	Rab11 family-interacting protein 1	Rab11fip1	70.683	2	1	1	1.2	25.5673	26.4513	25.265	26.0332	25.6493	25.8491	25.7088	26.3656	26.6079	26.2623	26.4146	26.818	27.2847	26.8184	25.8152	25.7642	24.9149	25.4879	25.1031	25.3043	25.3484	0.0568819	0.752708	0.000824671	1.81378	1.597e-05	0.414995
G3X8R0	Receptor expression-enhancing protein 5	Reep5	21.447	2	5	5	22.8	25.6276	25.4988	25.7184	26.0054	25.4654	25.2545	25.955	26.0826	26.4402	26.5114	26.3395	26.5958	26.9008	26.616	25.6896	25.2152	26.3228	25.6962	26.2506	25.832	25.9581	0.262803	1.16852	5.5253e-05	1.80119	0.00268797	0.648749
Q99KF1	Transmembrane emp24 domain-containing protein 9	Tmed9	27.127	1	4	3	11.5	25.3467	25.9195	25.4915	25.6428	25.6164	26.1278	25.712	26.3031	26.6956	25.9668	26.1533	26.7982	26.2675	26.707	25.5605	25.7605	26.1076	25.509	25.6527	25.7333	26.1009	0.557787	1.05567	0.000604683	1.65719	0.00121033	0.637022
G3UZ34	116 kDa U5 small nuclear ribonucleoprotein component	Eftud2	108.34	4	21	20	29.9	25.7348	25.7741	25.3983	25.8268	25.4359	25.7046	25.7194	25.9159	26.6486	25.8271	26.1146	26.6172	26.748	26.32	25.4712	25.5757	25.6687	25.4756	26.0286	25.7382	25.7287	0.89331	1.01146	0.00110743	1.61198	0.00155696	0.627467
A0A087WRE7	Hydroxyacid-oxoacid transhydrogenase, mitochondrial	Adhfe1	49.039	2	8	8	29.5	25.4028	26.3036	26.3794	25.6475	26.4225	26.6623	26.1994	25.4809	24.2567	25.606	25.3053	25.5836	23.2571	24.9493	25.8437	25.7334	25.9733	26.0199	25.8375	26.1079	26.1864	0.320798	0.848802	0.00638701	0.466654	0.00936795	1.81891
Q9DCD0	6-phosphogluconate dehydrogenase, decarboxylating	Pgd	53.247	1	10	10	26.1	25.8242	25.5715	25.7743	25.5921	25.7528	25.3239	24.9894	26.0731	26.1895	25.8724	25.7472	26.7944	26.025	26.309	25.3079	25.3294	25.5367	25.0685	25.2471	25.2944	25.3873	0.0822752	0.837647	0.00453386	1.52589	6.61959e-05	0.548956
Q6ZWU9	40S ribosomal protein S27	Rps27	9.461	1	4	2	39.3	25.0953	25.5006	25.7172	25.6375	25.3376	25.3611	25.4737	26.0604	25.8344	26.1162	26.3783	25.745	26.2193	25.8181	25.6973	25.6235	25.4531	24.763	25.522	25.5301	25.4892	0.964417	1.00454	0.000367128	1.49732	0.00181582	0.670893
Q99K48	Non-POU domain-containing octamer-binding protein	Nono	54.54	1	11	9	20.3	25.1802	25.4931	24.8009	25.4503	25.1113	25.4424	24.3793	25.4287	26.0907	26.0158	26.1742	26.2532	26.8415	26.7648	25.4932	24.9759	25.2136	25.1468	25.0537	25.3435	25.7165	0.414141	1.0941	0.000579363	2.17613	0.000608493	0.502776
P43406	Integrin alpha-V;Integrin alpha-V heavy chain;Integrin alpha-V light chain	Itgav	115.36	3	15	15	21.6	25.1238	24.7932	25.2851	25.1313	25.2487	25.2599	25.5367	25.785	26.5068	25.3931	25.8382	26.4502	26.4433	26.5925	25.1687	25.1287	25.5317	25.1046	25.6529	25.1763	25.6593	0.269136	1.11272	0.000401373	1.9903	0.0018496	0.559071
Q925U4	ER degradation-enhancing alpha-mannosidase-like protein 1	Edem1	73.7	1	1	1	1.8	26.1109	26.2146	25.6304	25.8151	26.0167	26.0807	26.3164	25.3987	25.0096	24.9904	25.2287	24.3877	24.9305	24.8885	26.3019	25.8283	25.1934	25.8785	26.0805	25.2841	25.1351	0.0969248	0.808345	1.33162e-05	0.487138	0.00669221	1.65938
P27046	Alpha-mannosidase 2	Man2a1	131.63	2	23	23	24.3	25.6008	24.033	24.5212	25.5017	25.0489	25.47	24.4741	25.4202	26.2697	25.8496	25.5473	26.9804	26.3108	27.3031	25.0371	24.2987	25.2362	24.5359	25.2598	24.6037	24.3573	0.51113	0.844107	0.00332671	2.52549	0.000435522	0.334234
Q6P5H2	Nestin	Nes	207.12	1	11	11	7.4	24.0796	24.4028	25.0452	24.979	25.0717	24.1455	23.5017	27.206	26.3235	26.3609	26.2362	25.8772	26.6843	26.4557	24.8714	24.9926	25.3303	23.1687	22.9704	25.3367	24.3222	0.940538	1.08056	1.04097e-05	3.84041	0.000315924	0.281367
D6REH1	Peroxisomal membrane protein 2	Pxmp2	9.4381	3	5	5	67.8	25.6354	25.6169	25.8613	25.7773	25.9841	26.271	25.7062	25.3443	24.1159	25.5346	25.139	24.3971	22.361	23.0993	25.6125	25.4986	26.3153	25.6942	25.9719	25.9791	25.4553	0.756758	0.977192	0.00552988	0.430985	0.00727786	2.26735
Q9D8B4	NADH dehydrogenase [ubiquinone] 1 alpha subcomplex subunit 11	Ndufa11	14.982	2	3	3	35.5	25.5641	25.8062	25.537	25.5832	25.5337	26.1705	25.5772	24.9431	24.7491	25.3088	25.2839	24.5815	24.1812	24.368	25.5307	25.5503	25.4315	25.5293	25.5534	25.2873	25.7955	0.166049	0.890707	0.000385058	0.547061	0.000985772	1.62817
G3X9N6	Oxysterol-binding protein	Osbpl8	96.98	4	12	12	16.9	25.5279	25.6978	25.5571	25.4159	25.6587	25.9953	25.7438	24.6345	25.2622	24.4225	24.9578	24.6245	24.2388	25.0933	25.2952	24.9961	25.8891	25.233	25.6253	25.5563	26.1442	0.473923	0.942321	8.39522e-05	0.543759	0.00236747	1.73297
F8WHM5	Golgi apparatus protein 1	Glg1	132.35	4	12	12	9.8	24.1486	25.4261	25.0931	25.1338	24.1698	25.3706	24.9798	25.4797	25.9925	25.2467	25.4982	27.0869	26.4576	26.4754	24.842	23.7858	24.8719	24.7421	23.6365	24.7496	24.3603	0.115499	0.717041	0.00441132	2.28282	0.000301705	0.314103
D3YWT0	Signal peptidase complex catalytic subunit SEC11A	Sec11a	19.569	4	6	6	21.8	24.8101	25.0848	25.113	24.9402	24.7836	25.2535	25.1478	25.2863	26.325	25.3026	25.4001	25.9662	26.1194	26.0504	25.0534	24.9567	25.4112	24.8597	25.3607	25.3071	25.2949	0.161079	1.11971	0.00107895	1.74753	0.00672732	0.640739
B5THE2	Maltase-glucoamylase	Mgam	208.55	1	14	14	10.7	25.808	25.5004	25.4884	24.6382	25.6291	25.7103	25.0527	24.8001	21.4419	24.9281	24.9889	23.9528	21.8892	21.9842	25.7109	25.2861	26.0383	25.6902	25.7677	26.0287	25.8237	0.0740158	1.25817	0.00797286	0.378673	0.00238879	3.32259
P46935	E3 ubiquitin-protein ligase NEDD4	Nedd4	102.71	6	15	13	19.7	23.9994	24.3106	25.1476	23.7485	24.5129	24.5611	23.0547	26.2894	26.5191	25.3482	25.3135	25.9376	26.0663	26.2104	24.9624	24.8002	24.6948	24.5956	24.5246	24.2987	25.0438	0.0835384	1.32501	9.45107e-05	3.24644	4.27675e-05	0.408141
Q04750	DNA topoisomerase 1	Top1	90.875	2	14	14	19.6	24.9035	25.0972	24.6835	24.5413	24.7035	24.7242	24.9856	25.3148	25.5904	24.6378	25.4311	25.7399	26.4893	25.9797	25.1326	24.5516	24.8024	23.7547	24.9327	24.855	25.1073	0.717595	0.982649	0.00484348	1.83677	0.00983738	0.534988
A6PWS5	Gelsolin (Fragment)	Gsn	28.059	1	10	1	46.2	24.3669	24.6288	24.2644	24.4668	24.2498	23.8614	24.5936	25.5556	25.729	25.1357	25.2314	26.1451	26.8578	26.5026	24.6835	24.7774	24.3188	24.2968	24.3292	24.4035	24.1369	0.584539	1.04973	8.3793e-05	3.11773	0.000112222	0.336697
Q921T2	Torsin-1A-interacting protein 1	Tor1aip1	66.78	5	6	6	12.8	24.222	24.4382	24.6604	24.7096	24.6892	24.6704	24.6487	25.0005	26.3016	25.1283	25.342	25.8536	26.0333	26.0118	24.5686	24.8011	24.8478	24.5302	24.6663	24.5597	24.5659	0.40947	1.04776	0.00016614	2.22595	0.000232105	0.470703
H3BJY1	Synaptogyrin-2	Syngr2;Gm20708	4.6893	6	1	1	21.7	24.7323	24.8038	24.9111	24.4989	23.9704	24.2383	24.9764	24.7146	25.5736	25.0549	25.9131	26.1289	26.0797	25.7112	24.441	24.8621	24.8533	24.7078	24.9067	24.7809	24.4909	0.424389	1.07259	0.00148436	2.06294	0.00144649	0.519935
O35286	Putative pre-mRNA-splicing factor ATP-dependent RNA helicase DHX15	Dhx15	91.006	3	10	9	13.6	24.8123	24.8389	24.6834	24.7346	24.8609	24.7466	24.9685	25.2541	25.366	25.1573	24.9987	25.4666	25.9356	25.34	24.9988	24.8191	24.9489	24.3693	24.5204	24.488	24.813	0.344503	0.944004	0.000508046	1.49296	0.000759342	0.632302
P57716	Nicastrin	Ncstn	78.491	1	8	8	13.7	23.8304	24.3971	24.7251	24.1666	24.549	24.3971	24.546	25.4054	25.4732	25.0343	25.1325	25.8183	25.7459	25.6673	24.5116	24.7458	24.963	24.3554	24.717	24.751	24.4906	0.0661926	1.19971	1.72395e-05	2.13878	6.67721e-05	0.56093
Q8BL97	Serine/arginine-rich splicing factor 7	Srsf7	30.817	1	3	2	13.1	24.3733	24.6886	24.3667	24.4033	24.4116	24.6114	24.7892	24.9251	25.5081	24.9519	25.4012	25.68	25.3152	25.5179	24.44	24.1831	24.3952	24.5429	24.5049	24.7876	24.3442	0.520951	0.957797	3.70212e-05	1.76895	2.22027e-05	0.54145
Q8R0X7	Sphingosine-1-phosphate lyase 1	Sgpl1	63.676	5	13	13	24.1	23.9595	24.0362	24.3239	24.2895	24.5805	24.3169	23.8126	25.3971	25.4883	24.7074	25.211	25.1966	25.3856	25.6309	24.0054	24.3404	24.556	24.4272	24.7097	24.4315	24.9344	0.0684236	1.23347	9.13287e-06	2.14925	0.000269408	0.573905
O35682	Myeloid-associated differentiation marker	Myadm	35.284	1	2	2	8.4	24.0824	24.4024	23.9949	24.3529	24.3983	23.6922	24.4968	25.0465	25.6852	24.7798	25.1511	25.712	25.4427	25.5121	24.2087	23.9153	23.6509	23.5255	24.1245	24.3838	23.5247	0.106872	0.820109	2.61277e-05	2.20554	5.77447e-06	0.37184
O35683	NADH dehydrogenase [ubiquinone] 1 alpha subcomplex subunit 1	Ndufa1	8.1384	1	1	1	14.3	24.8572	24.9886	24.7228	25.3317	25.0275	24.4859	24.8611	24.4863	23.7287	25.0341	23.9448	23.9183	22.8463	23.4924	24.7444	24.9775	24.69	24.6385	24.8821	24.7944	24.7264	0.302628	0.911324	0.0047961	0.555089	0.00763847	1.64176
Q9R1Q7	Proteolipid protein 2	Plp2	16.607	1	1	1	7.9	23.7973	23.3776	23.7835	24.0616	23.9517	23.3608	23.4172	24.3229	25.9486	24.7049	25.1974	26.1784	25.8007	25.6895	23.3477	23.5134	23.7426	24.4218	24.7066	23.2915	23.6864	0.566426	1.15355	5.1407e-05	3.55636	0.00043093	0.324363
Q8BGV3	Tumor-associated calcium signal transducer 2	Tacstd2	35.574	1	7	7	21.1	23.9414	23.2235	23.5782	24.1992	23.8582	23.9178	23.9596	24.3081	26.2649	24.6945	24.9041	25.5603	26.2749	24.8919	23.7466	24.112	23.6245	23.4047	24.0757	24.106	23.7901	0.872267	1.01361	0.000604293	3.0627	0.000600375	0.330954
O54724	Polymerase I and transcript release factor	Ptrf	43.953	1	9	9	26.5	24.5609	23.6262	23.7122	24.3811	23.5677	23.8925	24.1595	24.6258	25.4001	24.4983	25.0278	25.2177	24.7241	24.8432	24.5951	24.4677	24.0005	23.8766	24.3924	24.7051	24.2063	0.0985055	1.24514	0.000435025	1.87367	0.00472856	0.664546
Q6ZWQ7	Signal peptidase complex subunit 3	Spcs3	20.313	1	4	4	21.7	23.7301	23.8939	23.8379	23.8567	23.7704	24.3292	23.9607	24.329	25.4271	24.4623	24.3519	25.351	25.5383	25.2965	23.8564	24.0028	23.7563	23.6411	23.999	23.7183	23.9948	0.546506	0.956302	0.000476954	2.1854	0.000246603	0.437588
Q9DC16	Endoplasmic reticulum-Golgi intermediate compartment protein 1	Ergic1	32.562	3	8	8	32.8	23.4767	23.5371	23.2545	24.1158	23.8848	23.9062	23.8178	24.5355	25.0053	24.1565	24.2305	25.4699	25.2361	24.9596	23.4169	24.0837	23.9898	23.1105	23.5215	23.4504	23.0613	0.319763	0.886979	0.00035852	2.19321	0.000187601	0.404421
F6V084	Thioredoxin-related transmembrane protein 1	Tmx1	14.343	2	2	2	16.9	23.5397	24.2142	23.3499	23.8447	23.9887	23.4757	23.6985	24.2788	24.5721	24.0322	24.8027	25.0194	24.5648	24.8129	23.6134	24.5988	23.9646	24.1111	23.7004	23.1858	23.5711	0.669088	1.09091	0.000338005	1.81217	0.00388623	0.60199
Q8R5J9	PRA1 family protein 3	Arl6ip5	21.557	1	2	2	10.6	22.9691	23.6502	23.5498	23.521	23.4351	23.9625	24.0326	24.056	25.0055	23.8573	24.395	24.6787	24.512	24.7819	23.6043	24.2388	23.6106	24.0454	24.2569	23.649	23.7674	0.117202	1.21661	0.000974168	1.85559	0.00893131	0.655646
Q8C522	Endonuclease domain-containing 1 protein	Endod1	55.262	1	5	5	15.8	23.4546	23.7992	23.4979	23.6444	23.3955	23.499	23.7288	24.1514	25.3202	23.9456	23.6933	24.4291	24.6857	25.0005	23.7293	22.7824	23.6292	22.7406	23.9991	23.6518	23.052	0.321643	0.907857	0.0021033	1.97384	0.0027359	0.459945
Q924B0	Inositol monophosphatase 1	Impa1	30.429	5	6	6	28.2	22.9744	23.5412	23.27	23.494	23.2082	23.9363	23.6614	24.1806	23.9434	23.7116	23.927	24.2929	24.3045	24.4273	23.2418	23.5094	23.3778	23.0707	23.994	23.5398	23.2936	0.960333	0.992226	0.000957286	1.5809	0.000614597	0.627633
Q9CXE7	Transmembrane emp24 domain-containing protein 5	Tmed5	26.172	2	4	4	17.9	23.4096	22.8532	22.2734	22.8815	23.0689	23.187	22.9704	23.5498	25.0647	23.494	23.4271	24.7145	23.7934	24.2536	22.8107	22.5204	22.5174	22.7954	22.9258	22.5552	22.9338	0.160678	0.840152	0.00206206	2.28181	0.000232529	0.368195
O35639	Annexin A3	Anxa3	36.384	1	18	18	54.8	22.8657	24.0784	24.332	23.6611	23.0898	23.9528	24.0405	26.0642	28.1113	25.5426	26.6036	29.8119	27.9458	28.6166	25.2472	24.8145	23.9844	23.0919	24.5594	23.7258	22.5667	0.511883	1.36725	4.29402e-05	20.787	0.000221526	0.0657742
Q8C253	Galectin-3	Lgals3	27.414	2	6	6	18.9	21.7366	25.2732	24.1476	25.2714	25.2998	24.7957	23.8025	25.6573	27.6603	25.1793	25.9315	28.4874	28.0766	28.3916	23.5518	23.2872	23.9137	24.0113	24.5354	24.6883	23.8776	0.513578	0.648334	0.0026931	7.32542	0.000153035	0.0885047
Q8BYF6	Sodium-coupled monocarboxylate transporter 1	Slc5a8	66.765	1	6	6	11.6	26.3966	26.4266	26.3876	26.1066	26.2767	26.4476	25.816	24.818	24.0998	24.9494	25.0539	25.1345	20.7469	24.0983	25.9582	25.6915	26.1223	25.894	26.2274	25.8292	26.2974	0.0501936	0.833393	0.00362771	0.300339	0.00817702	2.77484
A0A0A6YWH2	Allograft inflammatory factor 1-like	Aif1l	15.311	3	5	5	35.3	24.8858	22.6849	24.9705	25.0666	24.2149	24.7938	24.7795	25.5544	26.2889	26.1203	25.2596	26.4967	26.3846	25.858	25.2287	25.1956	24.9798	24.7305	25.1697	24.6855	24.9363	0.150356	1.28608	0.00128684	2.66225	0.000212609	0.483081
E9Q3V6	Septin-2	43345	36.978	9	9	9	35.2	24.7868	25.0943	24.6157	24.8359	24.5454	21.3325	23.0582	25.1748	25.5896	24.8331	26.0099	26.4654	26.2636	26.098	23.9234	23.8781	24.763	24.5869	24.9243	24.8818	24.3273	0.441938	1.08011	0.00947329	2.75704	0.000549017	0.391764
E9Q448	Tropomyosin alpha-1 chain	Tpm1	32.776	1	19	0	51.1	24.5905	24.5235	24.1341	24.5704	24.318	24.4603	24.7012	25.9476	25.6169	25.2047	25.0978	26.2836	26.4016	26.0739	24.3957	22.997	24.8787	24.0662	24.6598	24.4294	24.367	0.391194	0.912276	3.14121e-05	2.6328	0.000245099	0.346504
P14824	Annexin A6	Anxa6	75.884	1	38	1	60	23.5751	24.2204	25.57	24.2636	24.936	24.0617	24.765	25.1578	26.1801	25.6255	25.3993	26.1738	25.3159	25.8151	24.3829	24.6807	24.7781	23.6306	25.0372	25.1703	22.7911	0.752343	0.943697	0.00161765	2.14298	0.00321158	0.440366
Q60634	Flotillin-2	Flot2	47.037	2	14	14	37.6	22.5652	23.7195	24.2105	24.1827	24.663	24.0811	24.6054	24.7167	26.8687	24.828	24.8481	26.1529	25.8213	26.2757	24.5316	25.0148	24.1316	24.3006	24.6465	23.9866	24.3312	0.187977	1.25624	0.00205449	3.31416	0.00417079	0.379051
O08914	Fatty-acid amide hydrolase 1	Faah	63.221	1	5	5	17.3	25.3329	25.0443	25.9728	24.7206	25.1565	24.8952	25.8512	24.4871	24.1517	24.3644	24.4121	23.9222	23.4133	24.6072	25.3461	25.4624	24.8979	25.0476	24.4623	25.2882	24.6096	0.269354	0.816396	0.000621301	0.463105	0.00219272	1.76287
G3UXZ5	Proteasome activator complex subunit 1	Psme1	27.411	6	10	10	46.6	22.915	23.306	23.6365	23.7391	24.2167	22.9508	21.5727	24.7695	26.0854	24.7823	25.4703	25.2436	25.2896	26.2555	23.7159	23.9641	24.0447	23.4769	23.5158	24.0053	22.6585	0.261813	1.24369	9.5765e-05	4.41833	4.23257e-05	0.281484
Q9EQH2	Endoplasmic reticulum aminopeptidase 1	Erap1	106.6	1	12	12	15.5	23.8663	23.7544	24.075	23.8539	24.0737	23.7891	21.1731	25.0025	25.4604	24.6345	24.6638	25.5729	25.067	25.5341	23.2917	24.3049	24.2328	24.0334	23.427	23.8358	23.7878	0.44247	1.12209	0.00229226	2.7487	4.80584e-05	0.408226
Q9CPX8	Cytochrome b-c1 complex subunit 10	Uqcr11	6.5386	1	1	1	21.4	24.267	24.3021	25.2138	24.3206	25.5327	24.6918	23.5427	21.557	22.2745	23.7398	24.2707	23.0326	23.0946	22.9183	24.8188	24.7961	25.2287	24.83	24.7297	24.878	24.1362	0.443609	1.08674	0.0028591	0.359866	0.000317688	3.01985
O08917	Flotillin-1	Flot1	47.513	5	10	10	29.4	20.7873	23.6333	22.7452	23.7181	23.5755	21.8844	23.8939	24.6191	25.7658	23.2637	24.5306	25.8703	25.5601	25.5603	23.9499	22.9669	23.8165	23.8224	23.5212	24.6035	23.8563	0.084467	1.57853	0.00272015	4.10309	0.00976799	0.384719
P20060	Beta-hexosaminidase subunit beta	Hexb	61.115	1	10	10	20	21.0955	22.9835	23.3359	22.8192	21.9379	21.4759	23.0513	26.1892	25.5487	24.277	26.4034	24.5037	25.2824	24.841	23.5153	22.2572	22.6976	23.1566	22.5093	23.3689	23.4745	0.135171	1.39557	3.18903e-05	7.45962	3.69466e-05	0.187084
Q91VA1	Choline transporter-like protein 4	Slc44a4	78.722	2	5	5	7.4	24.3975	24.3606	24.102	24.4868	24.1189	24.0599	24.4433	23.68	23.5699	24.1128	23.9591	23.5216	22.7742	23.5145	24.3811	24.1954	24.3393	24.4194	24.3289	24.6317	24.3428	0.280094	1.06537	0.00195193	0.637128	0.00055396	1.67214
Q91YR1	Twinfilin-1	Twf1	40.079	1	6	6	23.4	22.5642	24.346	22.7778	23.6746	24.1172	23.6536	22.7412	24.6732	24.6561	23.7345	24.6619	24.299	24.8669	24.484	23.6042	24.2075	23.649	23.5337	22.9923	23.8073	23.8381	0.425258	1.10322	0.00427788	1.94651	0.00139571	0.566771
Q4VAE3	Transmembrane protein 65	Tmem65	24.918	1	5	5	22.2	24.2059	23.9175	23.8818	23.5405	23.717	24.3309	24.3074	22.8972	23.0263	23.7251	23.3101	22.4637	23.5672	23.4859	23.7979	24.3072	24.1661	24.5264	24.1117	24.2923	24.2684	0.142822	1.15785	0.00241805	0.595603	0.000175537	1.94399
Q68FL0	Sodium/calcium exchanger 1	Slc8a1	106.66	4	13	13	17.3	26.6752	26.45	26.6	26.4884	26.7466	26.1802	26.2992	25.7372	22.7356	24.5374	25.3892	22.7547	26.2797	21.6923	26.8391	26.5902	26.3241	26.8003	26.252	26.8035	26.2776	0.622819	1.05172	0.00465357	0.335096	0.00402896	3.13856
P14602	Heat shock protein beta-1	Hspb1	23.014	2	11	11	70.3	23.6748	22.6913	24.9283	24.0487	22.3408	20.7988	23.2169	25.9206	28.7168	22.4065	24.0959	28.1025	27.5367	28.2923	23.6525	24.259	23.8445	22.9417	21.5218	21.9084	22.7321	0.852758	0.814275	0.00739476	15.52	0.00430348	0.0524662
Q68FG2	Protein Sptbn2	Sptbn2	270.92	1	45	34	24.5	26.561	26.3662	26.8744	26.161	26.226	26.1104	26.7591	24.7424	22.0167	25.4361	26.289	22.6297	25.7184	22.4733	26.1176	26.2289	26.1722	26.2572	26.6157	26.5635	26.6213	0.635147	0.945125	0.00606219	0.350605	0.00704158	2.6957
Q9WVT6	Carbonic anhydrase 14	Ca14	37.505	2	5	5	19	26.491	26.4099	26.3837	26.3908	26.5226	26.3128	26.3435	25.5062	22.133	25.941	25.5199	22.6408	22.8408	21.3152	26.4973	26.3602	26.4161	26.4389	26.1928	26.4898	26.19	0.510787	0.975858	0.00265488	0.290817	0.00295858	3.35557
P32261	Antithrombin-III	Serpinc1	52.003	6	11	11	25.4	22.5608	20.1333	24.0218	22.2714	22.3674	23.6402	22.7512	25.9837	26.7723	26.3706	26.6768	28.0198	27.3736	27.9898	23.4972	24.1571	23.2292	20.6971	22.6178	21.5816	22.3548	0.933229	1.03713	3.54098e-06	19.7826	2.67079e-06	0.0524266
P22599	Alpha-1-antitrypsin 1-2	Serpina1b	45.974	1	13	3	39.2	20.9784	23.9703	24.0989	24.028	24.4184	23.8951	23.3668	25.9163	26.1861	24.4128	25.0133	27.1226	26.0752	27.9103	24.3183	24.0206	24.037	24.0227	23.5539	24.0083	22.2323	0.697731	1.03804	0.00157873	6.49269	0.000703958	0.159878
B1AQR8	Galectin-9	Lgals9	39.907	3	4	4	14.8	23.8503	22.1149	23.3938	23.8811	23.5314	24.0645	23.9623	24.5879	24.7654	24.0806	24.8027	24.6895	25.2538	25.2318	24.0231	23.9358	23.7305	22.3748	24.1085	24.1648	23.6452	0.633391	1.11195	0.00133219	2.24864	0.00250081	0.494497
Q60936	Chaperone activity of bc1 complex-like, mitochondrial	Adck3	71.742	13	7	7	16.9	24.3547	24.3104	24.1514	24.489	24.1238	23.8899	24.5823	23.5349	23.5805	23.2226	24.1486	22.1416	22.6266	23.2263	24.1901	24.4375	24.1216	24.6721	23.8073	24.2659	24.3009	0.912517	0.992914	0.00174135	0.516098	0.00216744	1.92389
E9Q7P9	Protein Cdhr2	Cdhr2	142.63	1	5	5	4.7	24.2953	24.0975	24.1226	24.3333	24.3154	24.338	24.044	23.2265	21.8406	23.2259	23.0443	23.2643	22.82	22.7042	24.1871	24.2064	23.7256	24.1258	23.892	24.2241	23.6524	0.0556186	0.866459	1.79877e-05	0.410304	0.00018075	2.11175
A2A6U3	Septin-9	43352	63.772	3	5	5	8.8	22.7627	21.6923	22.9536	22.6704	23.0415	23.1592	23.3134	23.0417	24.6358	23.4428	23.4414	25.4885	24.2652	24.5729	23.528	22.835	22.1734	22.6364	22.9076	22.8223	22.9539	0.884368	1.00947	0.00466923	2.78613	0.00371035	0.362321
Q99LR1	Monoacylglycerol lipase ABHD12	Abhd12	45.269	3	7	7	19.6	22.9934	22.9511	22.6989	22.732	22.8271	23.0436	23.1288	23.0837	24.2967	23.1657	23.5492	24.4014	24.4559	24.9854	22.8148	22.3899	23.2755	21.1926	23.3762	22.8741	22.5769	0.361648	0.905617	0.00234962	2.33485	0.00467331	0.38787
P20918	Plasminogen;Plasmin heavy chain A;Activation peptide;Angiostatin;Plasmin heavy chain A, short form;Plasmin light chain B	Plg	90.807	1	20	18	25.9	23.4953	23.4963	23.5643	23.8139	24.7224	24.0582	22.8935	26.826	29.2842	26.4382	26.6106	29.5751	28.1748	30.7961	23.7055	23.2374	22.2243	22.1149	23.632	24.8454	22.1312	0.207291	0.778292	2.25557e-05	37.912	1.87203e-05	0.0205289
P09528	Ferritin heavy chain	Fth1	21.066	1	8	8	46.2	24.299	24.2486	22.0998	23.8287	24.6496	22.8094	21.9733	27.0714	28.8675	26.633	28.1858	29.9998	27.6856	29.0194	22.2601	23.3313	24.1058	22.1612	26.3534	22.287	24.2346	0.871049	1.5234	4.61476e-06	29.3989	3.26391e-05	0.0518183
D6RFD9	ATP-binding cassette sub-family B member 9	Abcb9	29.521	2	1	1	2.6	24.8694	25.287	24.5487	21.7837	25.1843	24.9727	25.0668	27.8938	26.1366	27.1855	27.0941	27.6317	29.1822	28.3434	24.7315	24.6697	25.4189	22.3311	21.3844	25.4343	25.2178	0.649174	0.931244	0.00021214	8.6275	0.00041242	0.107939
Q9DCG6	Phenazine biosynthesis-like domain-containing protein 1;Phenazine biosynthesis-like domain-containing protein 2	Pbld1;Pbld2	32.047	4	8	8	33	25.0491	25.7469	25.6502	25.6805	25.8077	25.4123	25.6749	25.2186	22.4121	25.2958	25.2425	23.1863	22.1434	21.5276	25.5483	25.4035	25.4461	25.4646	25.7717	25.6777	25.2281	0.578091	0.947257	0.00791925	0.402651	0.00934316	2.35255
P97478	Ubiquinone biosynthesis protein COQ7 homolog	Coq7	24.041	2	4	4	22.6	25.0121	25.7067	25.8081	25.1509	25.889	25.4914	24.8399	25.2631	24.0208	24.6487	24.3913	22.1619	22.5504	21.1399	25.3017	25.0825	25.2888	25.4849	25.56	25.4279	25.6569	0.938409	0.964199	0.0062805	0.36655	0.00550801	2.63047
Q9R1Q6	Transmembrane protein 176B	Tmem176b	28.367	1	7	7	25.5	23.266	23.2657	24.929	22.5479	23.5865	23.677	23.2825	25.4359	25.3633	25.0786	25.6119	25.4158	26.3819	26.6134	22.2475	24.7113	24.6257	24.5817	22.2858	24.2849	23.9684	0.545263	1.32769	4.00259e-05	4.34219	0.00157587	0.305764
P68510	14-3-3 protein eta	Ywhah	28.211	1	9	5	40.2	21.9398	23.7227	24.0723	24.284	24.4064	24.192	22.036	25.1554	25.9492	24.677	24.7634	25.8377	25.1822	25.7672	24.1964	23.625	24.2526	21.6945	24.4715	23.9569	23.6528	0.75568	1.06536	0.00167927	3.07581	0.00159726	0.346367
D3YVC9	Graves disease carrier protein homolog	Slc25a16	34.912	2	6	6	18.6	23.5992	23.7388	23.8118	23.7854	23.7781	23.8328	24.1398	22.0913	22.0287	23.4197	23.641	22.4689	21.139	22.3958	23.0787	23.7848	23.5598	24.0388	23.7626	23.9408	24.0505	0.647137	0.970299	0.00140747	0.450163	0.00299139	2.15544
Q61411	GTPase HRas;GTPase HRas, N-terminally processed	Hras1	21.298	5	5	2	36.5	23.4214	22.8469	23.5568	23.3095	23.2607	23.5062	23.3402	22.9287	22.3375	22.4275	23.3253	23.1384	22.2868	22.7231	23.0265	23.6783	23.1733	23.4859	23.0452	23.2641	23.8142	0.815023	1.03452	0.00670989	0.684351	0.00788966	1.51168
O54774	AP-3 complex subunit delta-1	Ap3d1	135.08	1	5	5	5.6	22.1328	21.7591	22.3481	22.0201	22.1351	22.3901	22.2298	23.3871	23.4255	23.0007	22.9653	23.2464	25.5408	22.9163	22.6572	23.2283	21.9881	21.4491	22.2497	22.0862	21.4398	0.963526	1.09118	0.00265737	3.22024	0.00828638	0.338851
B1AY85	Plexin domain-containing protein 2	Plxdc2	59.388	3	6	6	14.4	23.1485	22.6995	21.7183	21.3027	22.1811	22.5324	22.7277	22.7466	23.4515	23.0992	23.0586	23.1848	23.8458	23.8327	22.7187	22.8154	22.3302	22.811	22.0724	22.8832	22.8518	0.271562	1.16829	0.0049872	1.89865	0.00474263	0.615326
Q91X72	Hemopexin	Hpx	51.317	1	17	17	41.1	22.2816	21.9245	23.0961	22.1192	22.7853	21.6144	23.4765	27.3712	26.5514	27.0339	27.0716	29.2267	28.0128	29.5755	23.5955	23.2372	22.8707	22.2471	25.3948	22.5084	21.014	0.387832	1.95496	1.92494e-07	50.3108	1.06208e-05	0.0388576
Q8VCA0	Protein Slc22a19	Slc22a19	60.863	1	13	10	25.2	26.9863	27.1007	27.0538	26.8875	27.0388	26.9839	27.2708	25.4317	22.0101	25.8223	26.456	21.4955	21.2764	23.4216	26.3198	26.4309	27.9344	26.5341	27.2863	27.1229	27.5325	0.923997	1.06065	0.00165513	0.223666	0.00225048	4.74212
Q8BMK4	Cytoskeleton-associated protein 4	Ckap4	63.691	1	26	26	44.3	22.3452	23.2141	21.83	23.8049	20.9017	22.5737	24.5315	26.638	28.5746	26.0097	25.4486	27.7723	28.0296	27.8611	22.2713	23.1942	21.8078	20.753	21.9094	21.1732	22.152	0.148549	0.471387	1.496e-05	20.7087	3.731e-07	0.0227628
P70172	Ileal sodium/bile acid cotransporter	Slc10a2	38.134	1	3	3	6.6	24.7646	24.7649	24.528	24.6995	24.6726	24.2502	25.0192	23.2936	21.9559	21.8815	22.5026	24.1163	22.5272	20.5891	24.8852	25.0383	24.8072	24.9341	24.2714	24.3995	24.6662	0.762804	1.03551	0.000210938	0.26415	0.000194525	3.92014
Q8QZY2	Glycerate kinase	Glyctk	55.292	3	8	8	19.9	24.0463	24.3508	24.2581	24.852	24.528	24.9935	24.7933	23.9019	20.7376	23.8875	23.2206	20.7342	22.1599	22.4846	23.6745	24.306	23.8587	24.3172	24.0725	25.1822	25.2697	0.555495	0.946926	0.00169997	0.313049	0.00458484	3.02485
Q9JJ28	Protein flightless-1 homolog	Flii	144.8	1	8	8	6.7	21.4786	23.2554	22.8624	23.3711	21.4126	23.6171	22.5473	23.4914	23.8777	23.87	23.4133	23.4227	24.6756	24.3024	22.9174	23.6932	22.1802	23.3142	21.1297	22.4135	22.3203	0.862132	0.935869	0.00804265	2.11373	0.00405238	0.442758
Q9DCS1	Transmembrane protein 176A	Tmem176a	26.596	1	2	2	10.2	21.271	23.4742	22.2243	23.3856	22.6779	22.9802	22.136	23.0367	24.1074	24.5659	23.4694	23.9381	23.7186	24.1556	22.9058	22.5709	23.12	22.9721	21.4474	22.5408	23.0039	0.875104	0.983276	0.00361445	2.25025	0.00127121	0.436963
Q64511	DNA topoisomerase 2-beta	Top2b	181.91	4	10	10	7.6	22.2734	22.414	20.9171	23.4844	22.2925	21.2351	23.1883	23.132	23.9498	23.2967	23.7479	23.2055	24.0588	23.4568	22.705	21.6138	22.6725	22.8762	23.0146	20.8166	23.2405	0.743546	1.07522	0.00527227	2.12934	0.00847767	0.504956
E9PYQ1	Transforming growth factor beta-1-induced transcript 1 protein	Tgfb1i1	43.771	3	2	2	2.5	21.4825	21.6256	21.5586	21.7904	20.8624	21.1197	21.2901	22.0942	22.2363	21.8133	21.5986	23.2846	22.7959	22.4492	21.0812	21.188	21.4517	21.6744	21.2571	21.1771	21.6478	0.815376	0.967146	0.00282008	2.01243	0.00146227	0.480586
E9QL12	Dysferlin	Dysf	237.19	4	35	33	23.2	21.5796	22.3927	23.6548	21.8384	22.2603	22.4438	23.092	23.8796	26.8706	24.4909	25.7324	27.5113	27.34	27.0037	22.4096	23.354	22.7815	21.256	23.0721	23.2611	22.876	0.52512	1.16147	6.33013e-05	15.7559	0.000121995	0.0737168
P56392	Cytochrome c oxidase subunit 7A1, mitochondrial	Cox7a1	8.9863	1	2	2	28.8	25.7218	25.7565	25.5684	24.9981	25.0216	25.3172	25.5709	25.1203	21.8376	20.5071	25.0028	20.945	20.9163	21.1946	25.8227	25.4588	24.8263	25.3334	25.026	24.7849	24.9645	0.207961	0.85139	0.00118739	0.254599	0.00221891	3.34405
P82198	Transforming growth factor-beta-induced protein ig-h3	Tgfbi	74.596	1	11	11	19.2	22.2893	20.4622	21.1937	20.5835	22.1221	22.8796	22.489	23.8984	26.5277	24.6137	25.9063	25.5128	26.6004	26.3725	22.5063	22.4575	22.2087	23.2401	22.7217	22.4765	20.3215	0.288743	1.41196	9.11642e-06	15.2378	3.32398e-05	0.0926621
Q9QXN5	Inositol oxygenase	Miox	33.163	3	7	7	34.4	24.3961	24.7362	24.6722	23.7595	24.1902	24.6102	23.9689	21.0221	21.558	21.9186	24.0636	21.7436	24.0247	22.3983	24.3814	24.2196	24.0703	24.4636	24.0481	24.1719	24.384	0.592437	0.922093	0.00151838	0.347202	0.00160534	2.65579
Q9WVA3	Mitotic checkpoint protein BUB3	Bub3	36.954	1	7	7	23.6	20.4094	22.5238	23.2648	23.0473	21.3373	23.0726	20.5601	23.1518	24.3414	23.2148	23.8757	25.2383	25.5303	25.6676	23.3068	23.8814	22.1066	21.5928	23.2641	23.0661	23.0342	0.144256	1.55545	0.00214046	5.02816	0.00951008	0.309348
Q8C166	Copine-1	Cpne1	58.886	5	4	3	7.6	21.7933	21.6579	22.0406	21.4544	21.8859	21.9325	22.2433	22.9786	23.7427	22.6108	22.5962	24.3344	23.2905	23.9531	21.9211	23.0562	21.9814	20.1761	21.8208	21.9632	21.8724	0.927648	1.09924	0.000139177	3.06604	0.00281797	0.358521
E9Q5L2	Inter alpha-trypsin inhibitor, heavy chain 4	Itih4	102.82	3	22	20	28.5	22.6845	23.6327	21.5778	24.0487	24.1556	21.1751	22.4199	27.6163	25.2262	24.937	25.2411	25.6907	28.4158	27.3537	23.6811	24.169	24.0925	22.3913	20.6789	24.144	23.6669	0.51267	1.33393	0.000258364	13.4617	0.00105356	0.0990906
O89017	Legumain	Lgmn	49.372	1	5	5	17.9	22.8249	21.1142	25.1978	19.3961	24.9422	24.6037	21.1084	26.7624	26.834	25.7109	25.4201	26.7272	25.915	26.469	24.8206	24.8221	24.6156	24.8682	21.929	24.5297	23.0759	0.183956	1.40244	0.00181538	5.51625	0.000745046	0.254238
Q8BJS4	SUN domain-containing protein 2	Sun2	81.604	1	16	16	30.2	22.1532	20.9309	24.523	21.6168	23.3163	20.4984	24.6712	24.3517	27.1555	24.9858	24.8249	26.1227	27.0841	25.9038	23.6352	24.1392	21.7902	22.8252	20.6899	24.1384	24.0781	0.540762	1.10744	0.00106777	7.049	0.00136531	0.157105
Q8R1G2	Carboxymethylenebutenolidase homolog	Cmbl	27.902	3	6	6	35.5	23.8531	23.9813	23.9072	24.4708	24.8893	24.1193	23.7513	22.9052	21.4969	20.5734	20.9586	21.5205	22.1446	22.4796	23.9857	24.0142	24.0836	21.7661	23.2795	23.9008	23.0546	0.0708917	0.666997	1.63806e-05	0.208071	0.00235002	3.20563
Q9CQE1	Protein NipSnap homolog 3B	Nipsnap3b	28.308	2	3	3	13.4	21.1805	23.8373	23.2464	23.1703	23.245	23.2498	22.3272	23.7755	24.0057	23.2033	24.2189	24.6228	24.5467	24.4721	21.9067	22.8177	22.6756	21.7498	22.2869	22.7981	23.3772	0.357475	0.724257	0.0075006	2.16365	0.000122295	0.334739
O35326	Serine/arginine-rich splicing factor 5	Srsf5	30.891	2	5	4	19.7	21.2254	21.6538	23.1775	23.0274	23.6769	21.9172	20.7625	24.1725	24.5392	23.6498	23.1182	24.7685	23.8281	23.2802	23.2006	21.4247	23.0602	21.0647	23.6608	21.6458	23.0982	0.675163	1.13925	0.00380819	2.7764	0.00770344	0.410332
Q9D1T2	Matrix-remodeling-associated protein 7	Mxra7	16.181	2	1	1	11.3	22.8827	22.0817	22.2652	21.6277	22.2822	22.717	22.7724	23.2832	24.8572	23.0006	23.2347	24.5704	24.2328	24.1802	21.7287	22.4732	21.7011	22.971	21.1347	21.7958	22.5687	0.293969	0.835405	0.000476685	3.09246	0.000272512	0.270142
Q9CQC6	Basic leucine zipper and W2 domain-containing protein 1	Bzw1	48.043	3	3	3	6.9	21.9749	21.9603	22.1414	21.9954	21.6837	21.0866	22.58	22.8758	22.3022	22.1967	22.5035	22.4863	23.2066	23.6308	21.5061	22.6304	21.6692	21.7184	22.2337	21.243	21.9307	0.780552	0.958183	0.00834628	1.80661	0.00538862	0.530376
Q8BGV4	TELO2-interacting protein 2	Tti2	56.701	1	2	2	4.7	25.7398	21.9019	21.3929	22.0165	22.1379	26.302	22.2771	26.7876	27.632	26.489	26.9475	27.1853	28.0044	27.8983	25.1979	20.3102	25.8736	25.66	22.1814	25.8557	26.2832	0.258264	1.89124	0.000200892	7.65127	0.0087935	0.24718
P21614	Vitamin D-binding protein	Gc	53.6	1	7	7	16.4	20.6873	21.6028	23.3545	22.5739	21.2905	22.9019	20.9145	27.7549	26.6292	28.2412	27.2433	28.1772	27.1161	28.0344	24.7011	25.16	24.2285	21.6603	23.3396	22.4342	21.7802	0.0528589	3.14498	3.09478e-08	44.721	9.20769e-06	0.0703245
P06281	Renin-1;Renin-2;Renin-2 heavy chain;Renin-2 light chain	Ren1;Ren2	44.342	2	7	7	24.1	21.8019	26.3395	25.3838	25.5367	26.0953	25.5958	25.5847	26.0598	21.6824	22.5549	21.0814	20.7483	21.9659	21.2382	24.8866	25.1047	25.1283	26.0883	25.2512	26.0005	25.5596	0.698503	0.937512	0.00579277	0.254485	0.000619947	3.68396
P30681	High mobility group protein B2	Hmgb2	24.162	1	3	3	19	21.0111	23.8769	23.3979	21.7869	23.5758	23.9499	21.4792	24.1006	25.1842	24.4699	24.2688	24.3019	24.4056	24.6104	20.4114	22.8545	23.1758	20.1715	24.4556	21.1785	22.3261	0.412423	0.787731	0.00384942	2.63364	0.00194416	0.299104
Q61247	Alpha-2-antiplasmin	Serpinf2	54.971	3	5	5	12.4	22.1013	23.301	21.8879	22.4289	23.313	22.2268	23.1388	23.5242	23.1057	23.7585	24.2847	24.412	25.1367	24.6515	23.5866	21.4805	22.0248	21.6569	21.7688	22.8741	21.4408	0.207751	0.760397	0.00108247	2.88765	0.000332948	0.263327
P15508	Spectrin beta chain, erythrocytic	Sptb	245.25	3	21	15	12.4	23.6858	22.9563	23.5075	23.7057	22.7601	22.7754	23.4551	22.5328	21.9503	21.2864	21.8693	22.128	22.6902	20.8837	22.2987	22.3558	23.648	22.8659	23.3727	25.567	24.0175	0.696122	1.49089	0.000538208	0.408029	0.00875562	3.65388
Q9DCN1	Peroxisomal NADH pyrophosphatase NUDT12	Nudt12	51.51	1	10	10	25.8	24.2429	23.5796	22.9729	22.745	24.3471	21.8778	23.0309	22.7213	22.4108	21.2001	20.6833	21.3644	22.4448	21.3998	23.4789	23.3588	24.6391	22.9848	22.9779	24.353	22.6086	0.60753	1.14181	0.00497035	0.340958	0.00107675	3.34882
Q80ZX0	Protein Sec24b	Sec24b	135.55	2	4	4	4.6	21.4531	21.7928	22.9603	22.4691	22.2029	21.105	21.883	22.6669	23.2829	22.9341	22.756	23.2047	23.6333	22.5234	20.8183	21.4665	22.9213	22.823	22.0876	21.007	21.4964	0.659494	0.943073	0.00328293	1.93085	0.00495404	0.488423
